# Supplementary material for: Characterization of Worldwide Olive Germplasm Banks of Marrakech (Morocco) and Córdoba (Spain): Towards management and use of olive germplasm in breeding programs
Source: PLoS One. 2019 Oct 17;14(10):e0223716. doi: 10.1371/journal.pone.0223716 (PMC6797134; doi:10.1371/journal.pone.0223716)
Supplement: S1 Table — Codes in collections, names of accessions and their origins, number of trees analyzed, number of SSR profiles, SSR code, morphological code, name of the identified cultivar and main cultivation area are specified. Identified and authenticated cultivars are mentioned. (XLSX) [file pone.0223716.s001.xlsx]

## Sheet: Table S1
Code WOGB	Accession Name	Accession origine%	N. accessions with similar names	N. of trees	N. of SSR profiles	Code SSR#&	Code Morpho#	Cultivar Name$	cultivar origine%	Comments£
MAR00429	Abani	DZA		1	1	670	260	Aaleth	DZA	Possible synonymous of Aeleh
COR000845	Abbadi	SYR		1	1	302	234	Abbadi	SYR	Possible synonymous of Abbadi Shalal (pending autentification)
COR000842	Abbadi Abou Gabra	SYR	3	3	3	88	240	Abbadi Abou Gabra-8421	SYR
COR001033						60 12	237	Abbadi Abou Gabra-1033		Possible synonymous of Bent al Kali (pending autentification)
MAR00610						625	257	Abbadi Abou Gabra-6101		Detected error, the accession did not match its putative cultivar as in WOGBC
MAR00656	Abbadi Helo	SYR		1	1	664	No Data	Abbadi Helo1	SYR
MAR00648	Abbadi Mour	SYR		1	1	302	No Data	Abbadi	SYR	Pending identification
MAR00612	Abbadi Rassasi	SYR		1	1	302	No Data	Abbadi	SYR	Pending identification
COR001034	Abbadi Shalal	SYR	2	2	1	302	234	Abbadi Shalal1	SYR
MAR00613						302	No Data			Pending identification
MAR00446	Aberkane	DZA		1	1	655	32	Azeradj	DZA	Possible synonymous of Azeradj
MAR00616	Abiad Min Omou	SYR		1	1	626	316	Abiad Min Omou1	SYR
MAR00657	Abou Akfa	SYR		1	1	302	234	Abbadi	SYR	Possible synonymous of Abbadi
MAR00649	Abou Anaked	SYR		1	1	627	No Data	Abou Anaked1	SYR	Pending identification
COR001115	Abou Choki	SYR	3	4	4	15	235	Abou Choki-11151	SYR
COR001126						273	194	Abou Choki-11261
COR001126						272	153	Beladi	LBN	Detected error, the accession did not match its putative cultivar
MAR00581		LBN				74	143	Picholine	FRA	Detected error, the accession did not match its putative cultivar as in WOGBC
COR000840	Abou Kanani	SYR	2	2	2	89	234	Abou Kanani1	SYR
MAR00655						683	No Data	Bed Al Iguel		Detected error, the accession did not match its putative cultivar as in WOGBC (Pending identification)
MAR00497	Abou Monkar	EGY		1	1	527	308	Abou Monkar1	EGY
MAR00654	Abou Shawka Tadmori	SYR		1	1	302	No Data	Abbadi	SYR	Pending identification
MAR0079	Abunara	ITA		1	1	659	45	Abunara1	ITA
COR000800	Acebuche de Caravaca	SP		1	1	113	176	Acebuche de Caravaca-8001	SP	Detected error, the accession did not match its putative cultivar
COR000565	Acebuchera	SP	2	2	1	176	51	Acebuchera12	SP
MAR00215						176	51			Similar as Acebuchera cultivar in WOGBC
COR001038	Adkam	SYR	3	4	4	83	172	Frantoio	ITA	Detected error, the accession did not match its putative cultivar , Molecular variant of Frantoio
COR000844						371	62	Shami	SYR	Detected error, the accession did not match its putative cultivar
COR000844						86	50	Adkam12
MAR00611						419	50			Molecular variant of Adkam
COR000102	Adramitini	GRC		1	1	223 2	106	Adramitini	GRC	Possible synonymous of Ayvalik (pending autentification)
MAR00422	Aaleth	DZA		1	1	670	260	Aaleth1	DZA
MAR00481	Aggezi Akse	EGY		1	1	528	4	Aggezi Akse1	EGY
MAR00482	Aggezi Oshime	EGY		1	1	529	305	Aggezi Oshime1	EGY
COR000723	Aggezi Shami	EGY	2	2	2	85	172	Frantoio	ITA	Detected error, the accession did not match its putative cultivar , Molecular variant of Frantoio
MAR00480						530	318	Aggezi Shami1	EGY
MAR00451	Aghchren de Titest	DZA		1	1	463	269	Atounsi Setif	DZA	Molecular variant and possible synonymous of Atounsi Setif
MAR00435	Aghchren d'el Ousseur	DZA		1	1	542	32	Azeradj Tamokra	DZA	Possible synonymous of Azeradj Tamokra
MAR00523	Aghenfas	DZA		1	1	407	162	Picholine marocaine	MOR	Possible synonymous of Picholine marocaine
MAR00302	Agii Trymithias	CYP		1	1	442	153	Beladi	LBN	Molecular variant and possible synonymous of Beladi
COR000170	Aglandau	FRA	3	4	4	166	219	Verdale	FRA	Detected error, the accession did not match its putative cultivar , Molecular variant of Verdale
COR000170						3	130	Blanqueta	SP	Detected error, the accession did not match its putative cultivar
COR001159						171	13	Buidiego		Detected error, the accession did not match its putative cultivar
MAR00187						126	255	Aglandau1	FRA
COR000692	Agouromanakolia	GRC		1	1	375	221	Agouromanakolia1	GRC
MAR00436	Agrarez	DZA		1	1	508	93	Agrarez1	DZA
MAR00423	Aguenaou	DZA		1	1	483	236	Aguenaou1	DZA
MAR00447	Aharoun	DZA		1	1	509	4	Aharoun1	DZA
MAR00438	Ahia Ousbaa	DZA		1	1	510	300	Ahia Ousbaa1	DZA
MAR00419	Aîmel	DZA		1	1	511	368	Aîmel1	DZA
MAR0078	Aitana	ITA		1	1	555	340	Aitana1	ITA
MAR00459	Akenane	DZA		1	1	512	303	Akenane1	DZA
MAR00418	Akerma	DZA		1	1	513	269	Akerma1	DZA
COR000284	Alameño Blanco	SP	2	2	1	155	81	Alameño Blanco12	SP
MAR00216						155	81			Similar as Alameño Blanco cultivar in WOGBC
COR000285	Alameño de Cabra	SP		1	1	165	61	Alameño de Cabra12	SP
COR000254	Alameño de Marchena	SP	2	2	1	407 1	162	Picholine Marocaine	MOR	Molecular variant and synonymous of Picholine Marocaine
MAR00217						407	162
COR000039	Alameño de Montilla	SP	2	2	1	385	66	Alameño de Montilla12	SP
MAR00218						385	66		SP	Similar as Alameño de Montilla cultivar in WOGBC
MAR0030	Albatro	ITA		1	1	556	333	Albatro1	ITA
MAR00303	Alethriko	CYP		1	1	461	201	Moraiolo	ITA	Molecular variant and possible synonymous of Moraiolo
COR000605	Alfafara	SP		1	1	299	60	Alfafara12	SP
MAR00626	Alkkei	SYR		1	1	393	252	Kaissy	SYR	Possible synonymous of Kaissy
MAR0068	allora	ITA		1	1	557	188	Allora1	ITA
COR000829	Aloreña	ARG		1	1	174	No Data	Aloreña-8291	ARG	Detected error, the accession did not match its putative cultivar
COR000775	Aloreña de Atarfe	SP		1	1	159	204	Manzanilla de Agua	SP	Detected error, the accession did not match its putative cultivar
COR000778	Aloreña de Iznalloz	SP		2	2	184	99	Aloreña de Iznalloz12	SP
COR000778						199	No Data	Aloreña de Iznalloz-7781		Detected error, the accession did not match its putative cultivar
COR000367	Amargoso	SP	2	2	1	226	167	Amargoso12	SP
MAR00219						226	167			Similar as Amargoso cultivar in WOGBC
MAR00188	Amellau	FRA		1	1	126	255	Aglandau	FRA	Detected error
MAR0029	Americano	ITA		2	1	658	286	Americano1	ITA
MAR0080						658	286
MAR0077	Americano Itafir	ITA		1	1	658	286	Americano	ITA	Synonymous of Americano
MAR00167	Amphisis	GRC		1	1	435	63	Sant Agostino	ITA	Molecular variant and possible synonymous of Sant Agostina
COR000228	Amygdalolia	GRC		1	1	119	229	Amygdalolia Nana	GRC	Detected error, the accession did not match its putative cultivar
COR000696	Amygdalolia Nana	GRC		1	1	119	229	Amygdalolia Nana12	GRC
MAR00304	Anafotia	CYP		1	1	272	153	Beladi	LBN	Possible synonymous of Beladi
MAR00305	Analiontas	CYP		2	2	272	153	Beladi	LBN	Possible synonymous of Beladi
MAR00306						272	153
MAR00625	Antawi	SYR		1	1	429	No Data	Cirujal	SP	Detected error, molecular variant of Cirujal (Pending identification)
MAR0028	Arancino	ITA		1	1	83	172	Frantoio	ITA	Molecular variant and possible synonymous of Frantoio
COR000833	Arauco	ARG		1	1	384	15	Azapa	CHL	Synonymous of Azapa
COR000231	Arbequina	SP	3	3	1	33	132	Arbequina12	SP
COR001477						33	132
MAR00220						33	132			Similar as Arbequina cultivar in WOGBC
COR000666	Arbosana	SP		1	1	39	128	Arbosana12	SP
MAR00307	Arediou	CYP		3	2	272	153	Beladi	LBN	Possible synonymous of Beladi
MAR00308						272	153	Beladi		Possible synonymous of Beladi
MAR00309						437	153	Beladi		Molecular variant and possible synonymous of Beladi
COR001068	Argudell	SP		1	1	233	118	Argudell12	SP
COR000994	Arroniz	SP		2	2	234	74	Arroniz12	SP
COR001172						150	No Data	Arroniz-11721		Detected error, the accession did not match its putative cultivar
COR000062	Ascolana Tenera	ITA	2	2	1	58	39	Ascolana Tenera12	ITA
MAR0076						58	39			Similar as Ascolana Tenera cultivar in WOGBC
COR000437	Asnal	SP		1	1	192	58	Asnal12	SP
MAR00310	Athalassa	CYP		1	1	438	153	Beladi	LBN	Molecular variant and possible synonymous of Beladi
MAR00516	Atounsi Setif	DZA		1	1	457	269	Atounsi Setif1	DZA
MAR0075	Augellina	ITA		1	1	83	172	Frantoio	ITA	Molecular variant and possible synonymous of Frantoio
COR000134	Ayrouni	LBN	2	2	2	144 2	83	Ayrouni	LBN	Possible synonymous of Verdial de Huévar (pending autentification)
MAR00633		SYR				231	206	Gemlik	TUR	Detected error, the accession did not match its putative cultivar as in WOGBC, molecular variant of Gemlik
COR001474	Ayvalik	TUR		1	1	223 2	106	Ayvalik12	TUR
COR000726	Azapa	CHL		1	1	384	15	Azapa12	CHL
MAR00445	Azeboudj de Khirane	DZA		1	1	650	No Data	Azeboudj de Khirane1	DZA	Pending identification
COR000323	Azeitera	PRT	2	2	1	406	185	Manzanilla Cacereña	SP	Molecular variant and synonymous of Manzanilla Cacereña
MAR00200						406	185
MAR00431	Azeradj	DZA		1	1	655	32	Azeradj1	DZA
MAR00448	Azeradj Tamokra	DZA		1	1	542	32	Azeradj Tamokra1	DZA
COR000343	Azul	SP	2	2	1	196	33	Azul12	SP
MAR00221						196	33			Similar as Azul cultivar in WOGBC
COR000959	Azulejo	SP		1	1	170	38	Azulejo12	SP
MAR00491	Baid El Hamam	EGY		1	1	679	276	Baid El Hamam1	EGY
MAR00644	Bakuri	SYR		1	1	272	153	Beladi	LBN	Possible synonymous of Beladi
MAR00487	Baladi	EGY		1	1	531	307	Baladi1	EGY
COR000711	Barnea	ISR		3	1	11	151	Barnea12	ISR
COR000855						11	151
COR001158						11	No Data
MAR00410	Barouni	TUN		1	1	644	99	Barouni1	TUN
COR001026	Barri	SYR		1	1	77	211	Barri1	SYR
MAR00595	Bed Al Iguel	SYR		1	1	683	374	Bed Al Iguel1	SYR
COR000133	Beladi	LBN	11	11	7	272	153	Beladi12	LBN
MAR00573						272	153			Similar as Beladi cultivar in WOGBC
MAR00590						272	153
MAR00572						272	153
MAR00577						272	262	Beladi-5771
MAR00589						421	No Data	Remmani		Detected error, the accession did not match its putative cultivar as in WOGBC (pending identification)
MAR00582						433	No Data	Khnfse	SYR	Detected error, the accession did not match its putative cultivar as in WOGBC, molecular variant of Khnfse (pending identification)
MAR00574						426	No Data	Cirujal	SP	Detected error, the accession did not match its putative cultivar as in WOGBC, molecular variant of Cirujal (pending identification)
MAR00576						143	61	Gordal de Granada		Detected error, the accession did not match its putative cultivar as in WOGBC, molecular variant of Gordal de Granada
MAR00583						490	172	Frantoio	ITA	Detected error, the accession did not match its putative cultivar as in WOGBC, molecular variant of Frantoio
MAR00586						83	172
MAR00288	Beldi	TUN		1	1	681	250	Beldi1	TUN
MAR0085	Bella di Spagna	ITA		1	1	420	271	Giarraffa	ITA	Detected error, molecular variant of Giarraffa
COR000690	Belluti	TUR		1	1	16	230	Belluti12	TUR
COR001029	Bent al Kadi	SYR		1	1	62	237	Bent al Kadi1	SYR
MAR00397	Berri Meslal	MOR		2	2	611	324	Berri Meslal-3971	MOR
MAR00532						612	282	Berri Meslal-5321
MAR00464	Besbessi	TUN		1	1	116	304	Besbessi1	TUN
COR000683	Beyaz Yaglik	TUR		1	1	224	220	Beyaz Yaglik1	TUR
MAR00495	Bez El Anza	EGY		1	1	532	373	Bez El Anza1	EGY
MAR0081	Bianchera	ITA		1	1	405	195	Plementa Bjelica	HRV	Synonymous of Plementa Bjelica
COR001814	Biancolilla	ITA	3	3	3	101	61	Biancolilla-18141	ITA
MAR0082						659	45	Abunara		Detected error, the accession did not match its putative cultivar as in WOGBC
MAR0083						558	67	Biancolilla-831		Detected error, the accession did not match its putative cultivar as in WOGBC
COR000387	Bical	SP	2	2	1	123	8	Bical12	SP
MAR00333						123	8		SP	Similar as Bical cultivar in WOGBC
MAR00578	Bissani	LBN		1	1	422	No Data	Bissani-5781	LBN	Pending identification
COR000011	Blanqueta	SP	3	3	2	3	130	Blanqueta12	SP
COR000048						4	130			Molecular variant of Blanqueta
MAR00222						3	130			Similar as Blanqueta cultivar in WOGBC
MAR00424	Blanquette de gastu	DZA		1	1	451	147	Chetoui	TUN	Molecular variant and possible synonymous of Chetoui
MAR00440	Blanquette de Guelma	DZA		1	1	453	147	Chetoui	TUN	Molecular variant and possible synonymous of Chetoui
COR000631	Bodoquera	SP		1	1	198	101	Bodoquera12	SP
MAR00407	Boise	SLV		1	1	424	188	Maurino	ITA	Molecular variant and possible synonymous of Maurino
COR000018	Bolvino	SP	4	4	3	24	54	Bolvino12	SP	Molecular variant of Bolvino
COR000046						23	54
COR000641						397	54			Molecular variant of Bolvino
MAR00223						24	54			Molecular variant of Bolvino
COR000041	Borriolenca	SP	3	3	1	344	61	Borriolenca12	SP
COR000611						344	61
MAR00334						344	61			Similar as Borriolenca cultivar in WOGBC
MAR0084	Bottone di gallo	ITA		1	1	559	146	Bottone di gallo1	ITA
MAR00394	Bouchouika	MOR		1	1	613	9	Bouchouika1	MOR
MAR00430	Bouchouk Lafayette	DZA		1	1	514	299	Bouchouk Lafayette1	DZA
MAR00395	Bouchouk Laghlid	MOR		1	1	418	20	Ocal	SP	Detected error, molecular variant of Ocal
MAR00396	Bouchouk Rkike	MOR		1	1	332	20	Ocal	SP	Detected error
MAR00439	Bouchouk Soummam	DZA		1	1	655	32	Azeradj	DZA	Possible synonymous of Azeradj
MAR00425	Bouchoukra	DZA		1	1	25	147	Chetoui	TUN	Possible synonymous of Chetoui
MAR00434	Boukaïla	DZA		1	1	651	256	Hamra	DZA	Possible synonymous of Hamra
MAR00517	Bouricha	DZA		1	1	651	256	Hamra	DZA	Possible synonymous of Hamra
COR000063	Bouteillan	FRA	2	2	1	376	40	Bouteillan12	FRA
MAR00189						376	40			Similar profiles as in WOGBC
MAR0086	Brandofino	ITA		1	1	560	234	Brandofino1	ITA
COR001475	Branquita de Elvas	PRT	2	2	1	373	95	Villalonga	SP	Synonymous of Villalonga
MAR00201						373	95
COR000733	Buga	HRV	2	2	2	157	209	Buga12	HRV
MAR00398		SLV				466	209			Molecular variant of Buga
COR000255	Buidiego	SP		1	1	171	13	Buidiego12	SP
COR000333	Caballo	SP		1	1	389	69	Caballo12	SP
MAR00190	Cailletier	FRA		1	1	492	172	Frantoio	ITA	Molecular variant and synonymous of Frantoio
MAR00493	Cairo 7	EGY		1	1	533	259	Cairo 71	EGY
COR000096	Çakir	TUR		1	1	267	52	Valanolia	GRC	Molecular variant and synonymous of Valanolia
MAR0087	Calatina	ITA		1	1	561	341	Calatina1	ITA
COR000040	Callosina	SP		2	1	67	140	Callosina12	SP
COR000060						67	140
COR000256	Campanita de Ecija	SP		1	1	256	7	Cañivano Negro	SP	Detected error, the accession did not match its putative cultivar
COR000653	Canetera	SP		1	1	254	149	Canetera12	SP
COR000077	Caninese	ITA		1	1	100	119	Caninese12	ITA
COR000052	Cañivano Blanco	SP		1	1	206	162	Picholine Marocaine	MOR	Molecular variant and synonymous of Picholine Marocaine
COR000055	Cañivano Negro	SP	3	3	2	266	37	Cañivano Negro-551	SP	Detected error, the accession did not match its putative cultivar
COR000259						256	7	Cañivano Negro12
MAR00224						256	7			Similar as Cañivano Negro cultivar in WOGBC
COR000078	Carboncella	ITA	2	2	2	34 1	201	Moraiolo	ITA	Molecular variant and synonymous of Moraiolo
MAR0007						450	285	Ogliarola del Vulture		Detected error, the accession did not match its putative cultivar as in WOGBC, molecular variant of Ogliarola del Vulture
MAR0091	Cariasina	ITA		1	1	662	342	Cariasina1	ITA
COR000736	Carolea	ITA	4	4	4	65	53	Carolea12	ITA
COR001473						66	53			Molecular variant of Carolea
MAR0005						449	53			Molecular variant of Carolea
MAR00100						61	53			Molecular variant of Carolea
COR000125	Carrasqueño de Elvas	PRT	2	2	1	204	70	Carrasqueño de Elvas12	PRT
MAR00202						204	70			Similar as Carrasquenho de Elvas cultivar in WOGBC
COR000494	Carrasqueño de Alburquerque	SP		2	2	144	No Data	Verdial de Huévar	SP	Detected error, the accession did not match its putative cultivar
COR000494						203	70	Carrasqueño de Elvas	PRT	Detected error, the accession did not match its putative cultivar , Molecular variant of Carrasqueño de Elvas
COR000332	Carrasqueño de Alcaudete	SP	2	3	2	139	28	Nevado Basto	SP	Detected error, the accession did not match its putative cultivar
MAR00225						139	28			Similar as Nevado Basto cultivar in WOGBC
COR000332						156	168	Carrasqueño de Alcaudete12
COR000881	Carrasqueño de Cañaveral	SP		1	1	326	84	Manzanilla de Sevilla	SP	Detected error, the accession did not match its putative cultivar , Molecular variant of Manzanilla de Sevilla
COR000591	Carrasqueño de Jumilla	SP	2	2	1	287	59	Carrasqueño de Jumilla12	SP
MAR00226						287	59			Similar as Carrasqueño de Jumilla cultivar in WOGBC
COR000286	Carrasqueño de la Sierra	SP		1	1	172	177	Carrasqueño de la Sierra12	SP
COR000287	Carrasqueño de Lucena	SP		1	1	146	36	Picual	SP	Detected error, the accession did not match its putative cultivar
COR000795	Carrasqueño de Porcuna	SP		1	1	188	59	Carrasqueño de Porcuna12	SP
COR000785	Carrasquillo	SP	2	3	2	409	No Data	Morrut	SP	Detected error, the accession did not match its putative cultivar
COR000785						319	170	Carrasquillo12
MAR00335						319	170			Similar as Carrasquillo cultivar in WOGBC
MAR0014	Cassanese	ITA		1	1	562	330	Cassanese1	ITA
COR000576	Castellana	SP		1	1	316	185	Castellana12	SP
MAR0098	Castriciana	ITA		1	1	486	24	Passulunara	ITA	Molecular variant, possible synonymous of Passulunara
MAR0097	Castricianella rapparina	ITA		1	1	563	345	Castricianella rapparina1	ITA
MAR0099	Cavalieri	ITA		1	1	564	346	Cavalieri1	ITA
MAR00193	Cayet roux	FRA		1	1	460	201	Moraiolo	ITA	Detected error, molecular variant of Moraiolo
MAR00191	Cayon	FRA		1	1	605	185	Cayon1	FRA
MAR0094	Cerasuola	ITA		1	1	565	344	Cerasuola1	ITA
COR000331	Cerezuela	SP		2	1	326	84	Manzanilla de Sevilla	SP	Detected error, the accession did not match its putative cultivar , Molecular variant of Manzanilla de Sevilla
COR000331						189	210	Cerezuela12
MAR00408	Chaîbi Antha	TUN		1	1	25	147	Chetoui	TUN	Possible synonymous of Chetoui
COR000789	Chalchali	SYR		2	2	7	103	Chalchali1	SYR
COR001815						8	103			Molecular variant of Chalchali
COR000220	Chalkidikis	GRC	2	3	2	236	21	Chalkidikis12	GRC
MAR00168						236	21			Similar as Chalkidikis cultivar in WOGBC
COR000220						156	168	Carrasqueño de Alcaudete	SP	Detected error, the accession did not match its putative cultivar
COR000015	Changlot Real	SP	3	3	1	313	169	Changlot Real12	SP
COR000042						313	169
MAR00227						313	169			Similar as Changlot Real cultivar in WOGBC
MAR00293	Chemchali	TUN		1	1	645	322	Chemchali1	TUN
COR000118	Chemlal de Kabilye	DZA	2	3	2	83	172	Frantoio	ITA	Detected error, the accession did not match its putative cultivar , Molecular variant of Frantoio
COR000118						187	156	Chemlal de Kabilye12	DZA
MAR00420						187	156			Similar as Chemlal de Kabilye cultivar in WOGBC
COR000744	Chemlali	TUN	3	3	3	25	161	Chemlali-7441	TUN
MAR00301						108	114	Koroneiki	GRC	Detected error
MAR00296						33	132	Arbequina	SP	Detected error
COR000374	Chesna	SP	2	2	1	325	84	Manzanilla de Sevilla	SP	Molecular variant and synonymous of Manzanilla de Sevilla
MAR00228						325	84
COR000113	Chetoui	TUN	2	2	1	25	147	Chetoui12	TUN
MAR00281						25	147			Similar as Chetoui cultivar in WOGBC
COR000402	Chorreao de Montefrío	SP		1	1	145	30	Chorreao de Montefrío12	SP
COR000029	Chorruo	SP	2	2	1	361	205	Chorruo12	SP
MAR00229						361	205			Similar as Chorruo cultivar in WOGBC
COR000361	Chorruo de Castro del Río	SP		1	1	251	93	Chorruo de Castro del Río-3611	SP	Detected error, the accession did not match its putative cultivar
MAR0002	Ciciarello	ITA		1	1	566	326	Ciciarello1	ITA
MAR0031	Ciliegino	ITA		1	1	663	274	Rossellino	ITA	Possible synonymous of Rossellino
MAR0092	Cima di Melfi	ITA		1	1	567	343	Cima di Melfi1	ITA
COR000090	Cipresino	ITA		1	1	378	65	Cipresino12	ITA
COR000634	Cirujal	SP		2	2	47	17	Cirujal12	SP	Molecular variant of Cirujal
COR000963						46	17
COR000124	Çobrancosa	PRT	2	2	1	177	3	Çobrancosa12	PRT
MAR00203						177	3			Similar as Çobrancosa cultivar in WOGBC
MAR0089	Confetto	ITA		1	1	673	249	Confetto1	ITA
COR000079	Coratina	ITA	3	3	1	103	49	Coratina12	ITA
MAR00101						103	49			Similar as Coratina cultivar in WOGBC
MAR0020						103	49
COR000645	Corbella	SP	4	5	3	132	134	Corbella12	SP
COR000659						132	134
MAR00230						132	134			Similar as Corbella cultivar in WOGBC
COR000659						133	145	Corbella-8171		Detected error, the accession did not match its putative cultivar
COR000817						134	145			Detected error, the accession did not match its putative cultivar, Molecular variant of Corbella-817
COR000514	Cordobés de Arroyo de la Luz	SP		1	1	276	212	Cordobés de Arroyo de la Luz1	SP
COR000879	Cordobes de la Aliseda	SP		1	1	307	31	Verdial de Badajoz	SP	Detected error, the accession did not match its putative cultivar
COR000886	Cordovil de Castelo Branço	PRT		1	1	317 2	58	Cordovil de Castelo Branço1	PRT
COR000131	Cordovil de Serpa	PRT	2	3	2	336	52	Cordovil de Serpa12	PRT
MAR00204						336	52			Similar as Cordovil de Serpa cultivar in WOGBC
COR000131						269	52	Valanolia	GRC	Detected error, the accession did not match its putative cultivar , Molecular variant of Valanolia
COR000511	Corneja	SP		1	1	306	31	Verdial de Badajoz	SP	Molecular variant and synonymous of Verdial de Badajoz
MAR00231	Cornezuelo de Jaen	SP	2	2	1	200	6	Cornezuelo de Jaen12	SP	Similar as Cornezuelo de Jaen cultivar in WOGBC
COR000020						200	6
COR000010	Cornicabra	SP	4	4	2	382	137	Cornicabra12	SP
COR000032						382	137
MAR00232						382	137			Similar as Cornicabra cultivar in WOGBC
COR000758						297	168	Lemeño12
COR000957	Cornicabra de Jerez Caballeros	SP		1	1	315	34	Cornicabra de Jerez Caballeros12	SP
COR000522	Cornicabra de Mérida	SP		1	1	320	139	Cornicabra de Mérida12	SP
COR001087	Cornicabra Murciana	SP		1	1	67	140	Callosina	SP
COR000790	Corralones de Andujar	SP		1	1	350	48	Corralones de Andujar-7901	SP	Detected error, the accession did not match its putative cultivar
MAR0033	Correggiolo di pallesse	ITA		1	1	83	172	Frantoio	ITA	Molecular variant and synonymous of Frantoio
MAR0090	Corsicana da mensa	ITA		1	1	137	55	Itrana	ITA	Synonymous of Itrana
MAR0095	Corsicana da olio	ITA		1	1	83	172	Frantoio	ITA	Molecular variant and synonymous of Frantoio
MAR0088	Craputea	ITA		1	1	684	261	Craputea1	ITA
MAR0096	Crastu	ITA		1	1	568	188	Crastu1	ITA
COR000734	Crnica	HRV	3	3	2	95 2	100	Crnica1	HRV
MAR00503						467	209	Buga		Detected error, the accession did not match its putative cultivar as in WOGBC, molecular variant of Buga
MAR00399		SLV				95 2	98	Crnica-3991	SLV
MAR0032	Cucca	ITA		1	1	569	252	Cucca1	ITA
MAR0035	Cuoricino	ITA		1	1	570	334	Cuoricino1	ITA
COR001072	Curivell	SP		1	1	355	190	Curivell12	SP
MAR00169	Dafnelia	GRC		1	1	114	171	Lechin de Granada	SP	Possible synonymous of Lechin de Granada
MAR00391	Dahbia	MOR		1	1	67	140	Callosina	SP	Possible synonymous de Callosina
COR000136	Dan	SYR	2	2	2	46	17	Cirujal	SP	Detected error, the accession did not match its putative cultivar
MAR00619						427	No Data			Detected error, molecular variant of Cirujal (pending identification)
COR000403	Datilero	SP		1	1	195	4	Datilero12	SP
COR000420	De Sal	SP		2	2	346	203	De Sal1	SP
COR000420						384	15	Azapa	CHL	Detected error, the accession did not match its putative cultivar
MAR00643	Delle	SYR		1	1	660	No Data	Zael Al Muhra	SYR	Pending identification
MAR00289	Deras	TUN		1	1	652	288	Dressi	TUN	Possible synonymous of Dressi
MAR00628	Dermlali	SYR		1	1	421	No Data	Remmani	LBN	Possible synonymous of Remmani (pending identification)
COR000954	Desconocida	SP		4	4	144	83	Verdial de Huévar	SP
COR001464		ITA				410	192	Uovo di Piccione	ITA
COR001481		Unknown				390	No Data	Desconocida 14811	Unknown
COR001481						389	69	Caballo	SP
MAR00413	Dhokar	TUN		1	1	669	255	Dhokar1	TUN
MAR00417	Dhokar Tataouine	TUN		1	1	669	255	Dhokar	TUN	Synonymous of Dhokar
MAR00606	Djabali Kini	SYR		1	1	445	277	Idleb	SYR	Molecular variant and possible synonymous of Idleb
MAR00618	Djlot Shami	SYR		1	1	501	267	Jlot	SYR	Molecular variant and synonymous of Jlot
MAR00617	Djlot Tadmori	SYR		1	1	628	206	Djlot Tadmori1	SYR
COR001044	Doebli	SYR	2	2	1	280	90	Doebli1	SYR
MAR00630						654	No Data	Mohazam Abou Satl		Detected error, the accession did not match its putative cultivar as in WOGBC (pending identification)
COR000539	Dokkar	TUR		1	1	22	115	Dokkar1	TUR
COR000724	Dolce	EGY		1	1	13	124	Dolce1	EGY
COR000065	Dolce Agogia	ITA		4	3	100	119	Caninese	ITA	Detected error, the accession did not match its putative cultivar
COR000065						42	87	Dolce Agogia12
COR001163						100	119	Caninese		Detected error, the accession did not match its putative cultivar
COR001363						41	87	Dolce Agogia		Molecular variant of Dolce Agogia
MAR0011	Dolce di Rossano	ITA		1	1	571	328	Dolce di Rossano1	ITA
COR000094	Domat	TUR		1	1	321	25	Domat12	TUR
MAR00286	Dressi	TUN		1	1	652	288	Dressi1	TUN
MAR0003	Dritta di Moscufo	ITA		1	1	434	376	Dritta di Moscufa1	ITA
MAR00400	Drobnica	SLV		2	2	503	255	Morchiaio	ITA	Molecular variant and synonymous of Morchiaio
MAR00504		HRV				498	255		ITA
COR000352	Dulzal	SP	2	2	1	324	49	Dulzal12	SP
MAR00233						324	49			Similar as Dulzal cultivar in WOGBC
COR000031	Dulzal de Carmona	SP		2	2	205	No Data	Dulzal de Carmona-311	SP	Detected error, the accession did not match its putative cultivar
COR000031						183	42	Dulzal de Carmona1
COR000707	Dwarf D	USA		1	1	107	76	Dwarf D1	USA
COR000097	Edremit YagliK	TUR		2	2	34	201	Moraiolo	ITA	Detected error, the accession did not match its putative cultivar
COR000097						223	106	Ayvalik	TUR	Synonymous of Ayvalik
MAR00494	El Lewa	EGY		1	1	534	258	El Lewa1	EGY
MAR00488	El Salam	EGY		1	1	535	265	El Salam1	EGY
COR000686	Elmacik	TUR		1	1	94	246	Elmacik1	TUR
MAR0036	Emilia	ITA		1	1	572	274	Emilia1	ITA
COR000013	Empeltre	SP	2	2	1	220	142	Empeltre12	SP
MAR00234						220	142			Similar as Empeltre cultivar in WOGBC
COR000586	Enagua de Arenas	SP	2	2	1	318	67	Enagua de Arenas12	SP
MAR00336						318	67			Similar as Enagua de Arenas cultivar in WOGBC
COR001124	Ensasi	SYR	2	2	2	68	210	Ensasi1	SYR
MAR00594						430	No Data	Cirujal	SP	Detected error, the accession did not match its putative cultivar as in WOGBC, molecular variant of Cirujal (pending identification)
COR000681	Erbek Yaglik	TUR		1	1	230	182	Erbek Yaglik1	TUR
COR000779	Escarabajillo	SP		1	1	209	208	Escarabajillo12	SP
COR000408	Escarabajuelo de Atarfe	SP		1	1	201	59	Escarabajuelo de Atarfe12	SP
COR000293	Escarabajuelo de Posadas	SP	2	2	1	354	41	Escarabajuelo de Posadas12	SP
MAR00235						354	41			Similar as Escarabajuelo de Posadas cultivar in WOGBC
COR000353	Escarabajuelo de Úbeda	SP	2	2	1	286	232	Escarabajuelo de Úbeda12	SP
MAR00236						286	232			Similar as Escarabajuelo de Úbeda cultivar in WOGBC
MAR00311	Evrychou	CYP		3	3	477	61	Kato Drys	CYP	Molecular variant and possible synonymous of Kato Drys
MAR00312						272	153	Beladi	LBN	Detected error
MAR00313						439	153			Detected error, molecular variant of Beladi
MAR00533	Fakhfoukha	MOR		1	1	491	172	Frantoio	ITA	Detected error, molecular variant of Frantoio
COR000012	Farga	SP	2	2	1	112	136	Farga12	SP
MAR00338						112	136			Similar as Farga cultivar in WOGBC
MAR00638	Faruke	SYR		1	1	502	267	Jlot	SYR	Molecular variant and possible synonymous of Jlot
MAR00102	Fasolona	ITA		1	1	573	347	Fasolona1	ITA
MAR00426	Ferkani	DZA		1	1	656	291	Ferkani1	DZA
COR000822	Figueretes	SP		1	1	105	125	Figueretes1	SP
MAR0037	Filare	ITA		1	1	104	201	Moraiolo	ITA	Molecular variant and possible synonymous of Moraiolo
MAR0038	Firenzuolo	ITA		1	1	658	286	Americano	ITA	Synonymous of Americano
COR001142	Fishomi	IRA		1	1	72	242	Shengue12	IRA	Detected error, the accession did not match its putative cultivar
MAR00314	Flasou	CYP		1	1	478	61	Kato Drys	CYP	Molecular variant and possible synonymous of Kato Drys
COR000652	Forastera de Tortosa	SP		1	1	342	133	Forastera de Tortosa1	SP
MAR00291	Fouji vert	TUN		1	1	116	264	Fouji vert1	TUN
COR000080	Frantoio	ITA	5	5	4	81	172	Frantoio12	ITA
MAR00103						83	172			Molecular variant of Frantoio
MAR0039						83	172			Molecular variant of Frantoio
COR001491						187	156	Chemlal de Kabilye	DZA	Detected error, the accession did not match its putative cultivar
COR001492						121	107	Manzanilla de Abla	SP	Detected error, the accession did not match its putative cultivar
COR000081	Frantoio A. Corsini	ITA		1	1	82 2	172	Frantoio	ITA	Molecular variant and synonymous of Frantoio
COR000674	Fulla de Salze	SP	2	2	1	110	112	Fulla de Salze12	SP
MAR00339						110	112			Similar as Fulla de Salze cultivar in WOGBC
COR000128	Galega Vulgar	PRT	2	2	1	212	175	Galega Vulgar12	PRT
MAR00205						212	175		PRT	Similar as Galega Vulgar cultivar in WOGBC
COR000380	Gatuno	SP		1	1	60 2	34	Gatuno12	SP
COR000695	Gaydoyrelia	GRC		1	1	367	233	Gaydoyrelia1	GRC
COR000092	Gemlik	TUR		1	1	229	206	Gemlik12	TUR
COR000970	Genovesa	SP		1	1	6	75	Genovesa12	SP
MAR0015	Gentile di chieti	ITA		1	1	574	84	Gentile di chieti1	ITA
COR000538	Gerboui	TUN	2	2	2	30	94	Gerboui12	TUN
MAR00298						646	70	Gerboui-2981		The accession did not match its putative cultivar as in WOGBC
MAR00106	Giarfara	ITA		1	1	681	278	Giarfara1	ITA
MAR00105	Giarraffa	ITA		1	1	423	271	Giarraffa1	ITA
MAR0042	Ginestrino	ITA		1	1	98	188	Maurino	ITA	Synonymous of Maurino
MAR0070	Giogolino	ITA		1	1	504	255	Morchiaio	ITA	Molecular variant and possible synonymous of Morchiaio
COR001084	Gjykatesi	ALB		1	1	243	No Data	Gjykatesi1	ALB
COR000755	Gordal de Archidona	SP		1	1	332	20	Ocal	SP	Molecular variant and synonymous of Ocal
COR000761	Gordal de Granada	SP		1	1	135	61	Gordal de Granada12	SP
COR000567	Gordal de Hellín	SP		2	2	310	70	Gordal de Hellín12	SP	Molecular variant of Gordal de Hellín
COR000804						311	70
COR000781	Gordal de Vélez Rubio	SP		1	1	293	214	Gordal de Vélez Rubio1	SP
COR000234	Gordal Sevillana	SP	3	3	2	289	236	Gordal Sevillana12	SP
COR001467						291	236			Molecular variant of Gordal Sevillana
MAR00108		ITA				289	236			Similar as Gordal Sevillana cultivar in WOGBC
COR001127	Gordal Valle las Palmeras	MEX		1	1	290	236	Gordal Sevillana	SP	Detected error, the accession did not match its putative cultivar , Molecular variant of Gordal Sevillana
COR000396	Gordalejo	SP	2	2	1	142	61	Gordal de Granada	SP	Molecular variant and synonymous of Gordal de Granada
MAR00238						142	61
COR000181	Grappolo	ITA	2	2	1	97	171	Grappolo12	ITA
MAR0041						97	171			Similar as Grappolo cultivar in WOGBC
MAR00365	Gremigna Tonde	ITA		1	1	415	258	Mignolo Cerretano	ITA	Posssible synonymous of Mignolo Cerretano
MAR00363	Gremigno di Fauglia	ITA		1	1	100	280	Gremigno di Fauglia1	ITA
MAR0040	Gremignolo	ITA		1	1	468	158	Leccino	ITA	Molecular variant and possible synonymous of Leccino
MAR0043	Gremignolo di Bolgheri	ITA		1	1	46	17	Cirujal	SP	Possible synonymous of Cirujal
COR000680	Grit Eytini	TUR		1	1	106	127	Grit Eytini12	TUR
COR000811	Grosal de Albocafer	SP		1	1	220	142	Empeltre	SP	Detected error, the accession did not match its putative cultivar
COR000802	Grosal de Cieza	SP		1	1	329	200	Grosal de Cieza12	SP
COR001069	Grosal Vimbodí	SP		1	1	244	227	Grosal Vimbodí1	SP
MAR00107	Grossa di Spagna	ITA		2	1	678	266	Grossa di Spagna1	ITA
MAR0021						678	266
COR000067	Grossanne	FRA	2	2	2	151	4	Grossanne-671	FRA	Detected error, the accession did not match its putative cultivar
MAR00194						547	69	Grossane-1941		The accession did not match its putative cultivar as in WOGBC
MAR00433	Grosse du Hamma	DZA		1	1	483	236	Aguenaou	DZA	Possible synonymous of Aguenaou
MAR0044	Grossolana	ITA		1	1	46	17	Cirujal	SP	Possible synonymous of Cirujal
COR000295	Habichuelero de Baena	SP		1	1	296	184	Habichuelero de Baena1	SP
COR000366	Habichuelero de Grazalema	SP	2	2	1	168	135	Habichuelero de Grazalema12	SP
MAR00239						168	135			Similar as Habichuelero de Grazalema cultivar in WOGBC
COR000722	Hamed	EGY	2	2	2	326 1	84	Manzanilla de Sevilla	SP	Detected error, the accession did not match its putative cultivar , Molecular variant of Manzanilla de Sevilla
MAR00483						536	248	Hamed1	EGY
MAR00443	Hamra	DZA		1	1	651	256	Hamra1	DZA
MAR00534	Hamrani	MOR		1	1	407	162	Picholine marocaine	MOR	Synonymous of Picholine marocaine
COR000835	Haouzia	MOR	2	2	1	407 1	162	Picholine Marocaine	MOR	Molecular variant and synonymous of Picholine Marocaine
MAR00387						407	162
COR001002	Hemblasi	SYR	2	2	2	303	No Data	Hemblasi1	SYR
MAR00601						629	320	Hemblasi-6011		The accession did not match its putative cultivar as in WOGBC
COR000381	Hendeño de Hinojosa del Duque	SP		1	1	384	15	Azapa	CHL	Detected error, the accession did not match its putative cultivar
MAR00647	Heraktane	SYR		1	1	630	20	Heraktane1	SYR
COR000002	Hojiblanca	SP	4	4	2	161	70	Hojiblanca12	SP
MAR00240						161	70			Similar as Hojiblanca cultivar in WOGBC
COR000351						386	66	Alameño de Montilla		Detected error, the accession did not match its putative cultivar , Molecular variant of Alameño de Montilla
COR000950						386	66			Detected error, the accession did not match its putative cultivar , Molecular variant of Alameño de Montilla
MAR00593	Humaisi	SYR		1	1	631	315	Humaisi1	SYR
MAR00592	Ibleb	SYR		2	2	472	24	Karamani	SYR	Detected error, molecular variant of Karamani
MAR00591						448	277	Idleb1
MAR00457	Ifiri	DZA		1	1	515	4	Ifiri1	DZA
COR000297	Imperial	SP		1	1	197	205	Imperial12	SP
COR000030	Imperial de Jaén	SP		2	2	356	42	Imperial de Jaén1	SP
COR000030						183	57	Dulzal de Carmona		Detected error, the accession did not match its putative cultivar
MAR0009	Intosso	ITA		1	1	575	327	Intosso1	ITA
COR000735	Istarska Bjelica	HRV	3	3	2	152	178	Istarska Bjelica1	HRV
MAR00401		SLV				405	195	Plementa Bjelica		Detected error, the accession did not match its putative cultivar as in WOGBC
MAR00402						405	195
MAR00508	Istarska crnica	HRV		1	1	522	275	Istarska crnica1	HRV
COR000068	Itrana	ITA	3	3	2	137 2	55	Itrana12	ITA
MAR00110						432	55			Molecular variant of Itrana
MAR0017						137 2	55			Similar as Itrana cultivar in WOGBC
COR000099	Izmir Sofralik	TUR		1	1	153	68	Izmir Sofralik12	TUR
COR001118	Jabali	SYR		1	1	80	223	Jabali1	SYR
COR000392	Jabaluna	SP	2	2	1	286 1	34	Jabaluna12	SP
MAR00241						286	34			Similar as Jabaluna cultivar in WOGBC
MAR00636	Janude	SYR		2	2	473	No Data	Karamani	SYR	Molecular variant of Karamani (pending identification)
MAR00637						472	No Data			Molecular variant of Karamani (pending identification)
COR000023	Jaropo	SP	2	2	1	265	154	Jaropo12	SP
MAR00242						265	154			Similar as Jaropo cultivar in WOGBC
MAR00412	Jemri	TUN		1	1	681	278	Giarfara	ITA	Detected error
MAR00416	Jemri bouchouka	TUN		1	1	656	291	Ferkani	DZA	Possible synonymous of Ferkani
COR000841	Jlot	SYR	5	5	4	304	239	Jlot-8411	SYR
COR000993						264	No Data	Jlot1
COR001004						264	No Data
COR000976						74	143	Picholine	FRA	Detected error, the accession did not match its putative cultivar , Molecular variant of Picholine
MAR00587		LBN				83	172	Frantoio	ITA	Detected error, the accession did not match its putative cultivar as in WOGBC
COR000667	Joanenca	SP		1	1	19	191	Joanenca12	SP
MAR00604	Kaissy	SYR		1	1	393	252	Kaissy1	SYR
COR000105	Kalamon	GRC		1	1	69	11	Kalamon12	GRC
COR001171	Kalinjot	ALB		1	1	253	97	Kalinjot12	ALB
COR001151	Kallmet	ALB		1	1	32	102	Kallmet1	ALB
COR000691	Kalokerida	GRC	2	2	1	379	174	Kalokerida12	GRC
MAR00171						379	174			Similar as Kalokerida cultivar in WOGBC
COR000688	Kan Çelebi	TUR		1	1	93	239	Kan Çelebi1	TUR
COR001119	Karamani	SYR	2	2	2	365	24	Karamani1	SYR
MAR00598						543	No Data	Tebabs		Detected error, the accession did not match its putative cultivar as in WOGBC (pending identification)
MAR00513	Karbuncela	HRV		1	1	523	70	Karbuncela1	HRV
MAR00640	Karme	SYR		1	1	633	60	Karme1	SYR
MAR00172	Karolia	GRC		1	1	548	23	Karolia1	GRC
MAR00173	Karydolia	GRC		1	1	549	356	Karydolia1	GRC
COR000848	Kato Drys	CYP	4	4	3	275	61	Kato Drys12	CYP
MAR00316						476	61			Molecular variant of Kato Drys
MAR00315						272	153	Beladi	LBN	Detected error, the accession did not match its putative cultivar as in WOGBC
MAR00317						272	153
MAR00585	Kelb El Ter	LBN	3	4	4	496	242	Masabi	SYR	Detected error, the accession did not match its putative cultivar as in WOGBC, molecular variant of Masabi
COR000144		SYR				260	177	Lechín de Sevilla	SP	Detected error, the accession did not match its putative cultivar, Molecular variant of Lechín de Sevilla
COR000145						409	54	Morrut		Detected error, the accession did not match its putative cultivar
COR000145						59	44	Kelb et Ter1	SYR
MAR00597	Kerdi	SYR		1	1	634	No Data	Kerdi1	SYR	Pending identification
COR000694	Kerkiras	GRC		2	2	91	245	Mahati-846	SYR	Detected error, the accession did not match its putative cultivar
COR000694						395	120	Kerkiras1	GRC
MAR00609	Kfar Zita	SYR		1	1	231	206	Gemlik	TUR	Molecular variant and possible synonymous of Gemlik
MAR00635	Khadrawi	SYR		1	1	428	No Data	Cirujal	SP	Detected error, molecular variant of Cirujal (pending identification)
MAR00449	Khadraya	DZA		1	1	516	301	Khadraya1	DZA
COR001054	Khalkhali	SYR	3	3	3	363	No Data	Khalkhali1	SYR
COR001107						393	103	Chalchali		Detected error, the accession did not match its putative cultivar , Molecular variant of Chalchali
MAR00629						635	10	Khalkhali-6291		Detected error, the accession did not match its putative cultivar as in WOGBC
COR001120	Khashabi	SYR	2	2	2	281	23	Khashabi1	SYR
MAR00631						636	No Data	Khashabi-6311		Detected error, the accession did not match its putative cultivar as in WOGBC (pending identification)
MAR00607	Khello	SYR		1	1	448	277	Idleb	SYR	Possible synonymous of Idleb
MAR00651	Khnfse	SYR		1	1	443	317	Khnfse1	SYR
MAR00627	Khodieri	SYR		1	1	637	187	Khodieri1	SYR
MAR00646	Khuokhe	SYR		1	1	471	196	Zaity	SYR	Molecular variant and possible synonymous of Zaity
MAR00605	Killin	SYR		1	1	448	277	Idleb	SYR	Possible synonymous of Idleb
COR000679	Kiraz	TUR		1	1	252	94	Kiraz1	TUR
COR000850	Kiti	CYP	2	2	2	388	157	Varudo	SP	Detected error, the accession did not match its putative cultivar , Molecular variant of Varudo
MAR00318						479	61	Kato Drys	CYP	Molecular variant and possible synonymous of Kato Drys
COR000849	Klirou	CYP	3	3	2	380	61	Kato Drys	CYP	Molecular variant and synonymous of Kato Drys
MAR00319						272	153	Beladi	LBN	Detected error, the accession did not match its putative cultivar as in WOGBC
MAR00320						272	153
COR001081	Klon-14	ALB		2	2	111	218	Klon-14-1081-11	ALB	Detected error, the accession did not match its putative cultivar
COR001081						374	No Data	Klon-14-1081-21		Detected error, the accession did not match its putative cultivar
COR001080	Kokerrmadh Berati	ALB		1	1	82 2	172	Kokerrmadh Berati	ALB	Possible synonymous of Frantoio (pending autentification)
COR000702	Kolybada	GRC	2	2	1	17	110	Kolybada12	GRC
MAR00174						17	110			Similar as Kolybada cultivar in WOGBC
COR000219	Konservolia	GRC		1	1	71	64	Konservolia12	GRC
MAR00321	Korakou	CYP		1	1	499	267	Jlot	SYR	Molecular variant and possible synonymous of Jlot
COR000218	Koroneiki	GRC	3	3	1	108	114	Koroneiki12	GRC
COR001480						108	114
MAR00175						108	114			Similar as Koroneiki cultivar in WOGBC
MAR00496	Kossiem	EGY		1	1	537	283	Kossiem1	EGY
MAR00176	Kothreiki	GRC		1	1	550	253	Kothreiki1	GRC
COR001077	Kotruvsi	ALB		1	1	339	99	Kotruvsi12	ALB
MAR00177	Koutsourelia	GRC		1	1	551	357	Koutsourelia1	GRC
COR001147	Kusha	ALB		1	1	215	181	Kusha	ALB	Possible synonymous of Mixani (pending autentification)
MAR00322	Lagoudera	CYP		1	1	440	153	Beladi	LBN	Molecular variant and possible synonymous of Beladi
MAR0024	Larcianese	ITA		1	1	83	172	Frantoio	ITA	Molecular variant and synonymous of Frantoio
COR000704	Lastovka	HRV	2	2	1	50	22	Lastovka12	HRV
MAR00506						50	22			Similar as Lastovka cultivar in WOGBC
MAR0023	Lastrino	ITA		1	1	576	331	Lastrino1	ITA
MAR0025	Lazzero	ITA		1	1	577	332	Lazzero1	ITA
MAR00367	Lazzero di prata	ITA		1	1	578	365	Lazzero di prata1	ITA
COR000082	Leccino	ITA	4	5	2	238	158	Leccino12	ITA
COR001472						238	158
COR001485						238	158
MAR0016						238	158			Similar as Leccino cultivar in WOGBC
COR000082						161	70	Hojiblanca	SP	Detected error, the accession did not match its putative cultivar
COR000083	Leccio di Corno	ITA	2	3	2	239	158	Leccino	ITA	Detected error, the accession did not match its putative cultivar , Molecular variant of Leccino
MAR0027						96	171	Grappolo		Molecular variant and synonymous of Grappolo
COR000083						96	171
MAR00112	Leccio Maremmano	ITA		2	1	665	189	Leccio Maremmano1	ITA
MAR0026						665	189
MAR0022	Leccione	ITA		1	1	684	261	Craputea	ITA	Possible synonymous of Craputea
MAR00340	Lechin de Granada	SP	2	2	1	114	171	Lechin de Granada12	SP	Similar as Lechin de Granada cultivar in WOGBC
COR000054						114	171
COR000005	Lechín de Sevilla	SP	4	4	1	261	177	Lechín de Sevilla12	SP
COR000139						261	177
COR000149						261	177
MAR00243						261	177			Similar as Lechín de Sevilla cultivar in WOGBC
MAR00323	Lefkara	CYP		2	1	272	153	Beladi	LBN	Possible synonymous of Beladi
MAR00324						272	153
MAR00325	Lefkosia	CYP		1	1	441	153	Beladi	LBN	Molecular variant and possible synonymous of Beladi
COR000384	Lentisca	SP	3	3	2	186	121	Lentisca12	SP
MAR00244						186	146	Lentisca-2441		Detected error, the accession did not match its putative cultivar as in WOGBC
MAR00206		PRT				617	289	Lentisca-2061	PRT
COR000703	Levantinka	HRV		1	1	99	165	Levantinka12	HRV
MAR00442	Limli	DZA		1	1	407	162	Picholine marocaine	MOR	Possible synonymous of Picholine marocaine
COR000035	Limoncillo	SP	2	2	2	248	9	Limoncillo12	SP
MAR00341						248	9			Similar as Limoncillo cultivar in WOGBC
COR000534	Llorón de Atarfe	SP	2	2	1	341	99	Llorón de Atarfe12	SP
MAR00245						341	99			Similar as Llorón de Atarfe cultivar in WOGBC
COR000400	Llorón de Iznalloz	SP	2	2	1	317 2	31	Verdial de Badajoz	SP	Molecular variant and synonymous of Verdial de Badajoz
MAR00342						317	31
COR000376	Llorón de Ronda	SP	2	2	1	274 1	70	Morona	SP	Synonymous of Morona
MAR00246						274	70
COR000226	Llumeta	SP	2	2	1	219	150	Llumeta12	SP
MAR00343						219	150			Similar as Llumeta cultivar in WOGBC
COR000414	Loaime	SP	3	3	2	175	204	Loaime12	SP
MAR00344						175	204			Similar as Loaime cultivar in WOGBC
COR001462						193	1	Pavo		Detected error, the accession did not match its putative cultivar , Molecular variant of Pavo
MAR00453	Longue de Miliana	DZA		1	1	465	273	Ronde de Miliana	DZA	Possible synonymous of Ronde de Miliana
COR000753	Lucio	SP		2	1	194	58	Lucio12	SP
COR000763						194	58
COR000322	Lucques	FRA	2	2	1	235	5	Lucques12	FRA
MAR00195						235	5			Similar as Lucques cultivar in WOGBC
MAR00500	Lumbardeska	HRV		1	1	173	268	Lumbardeska1	HRV
MAR00113	Lumiaro	ITA		1	1	579	348	Lumiaro1	ITA
MAR00326	Lythrodontas	CYP		1	1	272	153	Beladi	LBN	Possible synonymous of Beladi
COR001125	Maarri	SYR	2	2	2	364	202	Maarri1	SYR
MAR00599						68	210	Ensasi		Detected error, the accession did not match its putative cultivar as in WOGBC
COR000028	Macho de Jaén	SP		1	1	120	12	Macho de Jaén1	SP
COR000448	Machorrón	SP	2	2	1	301	226	Machorrón12	SP
MAR00247						301	226			Similar as Machorrón cultivar in WOGBC
MAR0050	Madonna dell 'impruneta	ITA		1	1	580	292	Madonna dell 'impruneta1	ITA
COR000130	Madural	PRT	2	2	2	335	52	Cordovil de Serpa	PRT	Molecular variant and synonymous of Cordovil de Serpa
MAR00208						618	363	Madural-2081		Detected error, the accession did not match its putative cultivar as in WOGBC
COR000856	Maelia	ISR		1	1	83	172	Frantoio	ITA	Molecular variant of Frantoio and synonymous of Frantoio
COR000846	Mahati	SYR	3	3	3	91	245	Mahati-8461	SYR
COR001010						279	241	Mahati-10101
MAR00615						638	No Data	Mahati-6151		Detected error, the accession did not match its putative cultivar as in WOGBC (pending identification)
MAR0004	Maiatica di Ferrandina	ITA		2	1	666	247	Maiatica di Ferrandina1	ITA
MAR00114						666	247		ITA
COR000152	Majhol	SYR		6	6	117	197	Majhol-1521	SYR
COR001059						343	163	Majhol-10591
COR001063						56	No Data	Majhol-10631
COR001122						57	222	Majhol-11221
COR001013						399	29	Mawi		Detected error, the accession did not match its putative cultivar , Molecular variant of Mawi
COR001117						49	17	Cirujal	SP	Detected error, the accession did not match its putative cultivar , Molecular variant of Cirujal
MAR00116	Maiorca	ITA		1	1	671	249	Confetto	ITA	Synonymous of Confetto
MAR00207	Mançanilha Algarvia	PRT		1	1	619	362	Mançanilha Algarvia1	PRT
MAR00120	Manna	ITA		1	1	671	249	Confetto	ITA	Synonymous of Confetto
MAR00115	Mantonica	ITA		1	1	581	9	Mantonica1	ITA
COR000489	Manzanil de Piedra Buena	SP		2	2	202	No Data	Manzanil de Piedra Buena1	SP
COR000889						317	31	Verdial de Badajoz		Detected error, the accession did not match its putative cultivar , Molecular variant of Verdial de Badajoz
COR000430	Manzanilla Cacereña	SP	2	2	2	169	185	Manzanilla Cacereña12	SP
MAR00248						406	185			Molecular variant of Manzanilla Cacereña
COR000770	Manzanilla de Abla	SP	2	2	1	121	107	Manzanilla de Abla12	SP
MAR00249						121	107			Similar as Manzanilla de Abla cultivar in WOGBC
COR000406	Manzanilla de Agua	SP	2	2	1	159	204	Manzanilla de Agua12	SP
MAR00345						159	204			Similar as Manzanilla de Agua cultivar in WOGBC
COR000784	Manzanilla de Almería	SP		1	1	357	204	Manzanilla de Almería12	SP
COR000971	Manzanilla de Ayora	SP		1	1	2	131	Pequeña de Casas Ibañez	SP	Detected error, the accession did not match its putative cultivar , Molecular variant of Pequeña de Casas Ibañez
COR000760	Manzanilla de Guadix	SP		1	1	160	204	Manzanilla de Agua	SP	Detected error, the accession did not match its putative cultivar , Molecular variant of Manzanilla de Agua
COR000801	Manzanilla de Hellín	SP	2	2	1	75	109	Manzanilla de Hellín12	SP
MAR00346						75	109			Similar as Manzanilla de Hellín cultivar in WOGBC
COR000056	Manzanilla de Jaén	SP		1	1	142	61	Gordal de Granada	SP	Molecular variant and synonymous of Gordal de Granada
COR000808	Manzanilla de Lorca	SP		3	3	148	No Data	Manzanilla de Lorca-8081	SP	Detected error, the accession did not match its putative cultivar
COR000808						314	125	Manzanilla de Lorca-808 -11		Detected error, the accession did not match its putative cultivar
COR000809						222	No Data	Manzanilla de Lorca-8091		Detected error, the accession did not match its putative cultivar
COR000401	Manzanilla de Montefrío	SP	2	1	2	360	244	Manzanilla de Montefrío12	SP
MAR00250						360	244			Similar as Manzanilla de Montefrío cultivar in WOGBC
COR001134	Manzanilla de San Vicente	MEX		1	1	109	107	Manzanilla de San Vicente1	MEX
COR000021	Manzanilla de Sevilla	SP	5	5	4	322	84	Manzanilla de Sevilla12	SP
COR000267						325 1	84			Molecular variant of Manzanilla de Sevilla
COR001468						322	84
COR001476						326	84			Molecular variant of Manzanilla de Sevilla
MAR00251						456	84			Molecular variant of Manzanilla de Sevilla
COR000022	Manzanilla de Tortosa	SP	2	2	1	221	54	Morrut	SP	Detected error, the accession did not match its putative cultivar , Molecular variant of Morrut
MAR00252						221	No Data
COR000499	Manzanilla del Centro	SP	2	2	1	142	61	Gordal de Granada	SP	Molecular variant and synonymous of Gordal de Granada
MAR00253						142	61
COR000269	Manzanilla del Piquito	SP		2	2	270	No Data	Manzanilla del Piquito-2691	SP	Detected error, the accession did not match its putative cultivar
COR000269						345	187	Manzanilla del Piquito12
COR000377	Manzanilla Picua	SP		2	2	409	54	Morrut	SP	Detected error, the accession did not match its putative cultivar
COR000377						51	150	Menya		Synonymous Menya
COR000360	Manzanilla Prieta	SP		1	1	340	215	Manzanilla Prieta12	SP
COR001129	Manzanilla Valle las Palmeras	MEX		1	1	337	84	Manzanilla de Sevilla	SP	Detected error, the accession did not match its putative cultivar , Molecular variant of Manzanilla de Sevilla
COR000757	Manzanillera de Huércal Overa	SP		1	1	70	163	Manzanillera de Huércal Overa12	SP
COR000772	Manzanillo de Cabra	SP		2	2	159	204	Manzanilla de Agua	SP	Detected error, the accession did not match its putative cultivar
COR000772						292	67	Manzanillo de Cabra1
COR000791	Manzanillo de Santisteban Pto	SP		1	1	362	70	Nevadillo de Santisteban Pto	SP	Detected error, the accession did not match its putative cultivar
MAR00485	Maraki	EGY		1	1	538	306	Maraki1	EGY
MAR00368	Maremmano	ITA		1	1	582	366	Maremmano1	ITA
COR001143	Mari	IRA		1	1	79	144	Mari12	IRA
COR000535	Marsaline	TUN	2	2	1	29	94	Gerboui	TUN	Molecular variant and synonymous of Gerboui
MAR00409						29	94
COR000299	Marteño de la Carlota	SP		1	1	386	66	Alameño de Montilla	SP	Detected error, the accession did not match its putative cultivar , Molecular variant of Alameño de Montilla
MAR0047	Marzio	ITA		1	1	97	171	Grappolo	ITA	Possible synonymous of Grappolo
COR001121	Masabi	SYR	2	2	2	54	242	Masabi1	SYR
MAR00622						474	30	Mawi		Detected error, the accession did not match its putative cultivar as in WOGBC, molecular variant of Mawi
COR000345	Mastoidis	GRC	2	2	2	129	155	Mastoidis12	GRC
MAR00178						446	155			Molecular variant of Mastoidis
COR000084	Maurino	ITA	3	3	1	98	188	Maurino12	ITA
MAR00118						98	188			Similar as Maurino cultivar in WOGBC
MAR0053						98	188
COR000699	Mavreya	GRC	2	2	1	20	123	Mavreya12	GRC
MAR00179						20	123			Similar as Mavreya cultivar in WOGBC
COR000990	Mawi	SYR	3	3	2	43	30	Mawi1	SYR
COR001001						43	30
MAR00620						474	No Data			Molecular variant of Mawi (pending identification)
COR000138	Mawi Stanboli	SYR		1	1	261	177	Lechín de Sevilla	SP	Detected error, the accession did not match its putative cultivar
MAR00327	Mazotos	CYP		1	1	272	153	Beladi	LBN	Possible synonymous of Beladi
COR000108	Megaritiki	GRC		1	1	27	111	Megaritiki12	GRC
MAR00460	Mekki	DZA		1	1	656	291	Ferkani	DZA	Possible synonymous of Ferkani
MAR00490	Meloky	EGY		1	1	539	248	Meloky1	EGY
COR000513	Meloncillo	SP	2	2	1	180	187	Mollar de Cieza	SP	Molecular variant and synonymous of Mollar de Cieza
MAR00347						180	187
COR000093	Memecik	TUR		1	1	295	72	Memecik12	TUR
COR000836	Menara	MOR	2	2	1	208	162	Picholine Marocaine	MOR	Molecular variant and synonymous of Picholine Marocaine
MAR00390						208	162
MAR00328	Meniko	CYP		2	2	436	153	Beladi	LBN	Detected error, molecular variant of Beladi
MAR00329						479	61	Kato Drys	CYP	Possible synonymous of Kato Drys
COR000669	Menya	SP		1	1	51	148	Menya12	SP
COR001071	Menya de Reus	SP		1	1	51	149	Menya	SP	Detected error, the accession did not match its putative cultivar
COR000120	Merhavia	ISR		1	1	242	9	Merhavia12	ISR
COR000115	Meski	TUN	2	2	1	116	82	Meski12	TUN
MAR00292						116	264	Fouji vert		Detected error, the accession did not match its putative cultivar as in WOGBC
MAR00535	Meslala	MOR		1	1	447	282	Meslala1	SP
MAR00641	Mesyaf	SYR		2	2	639	319	Mesyaf-6411	SYR
MAR00662						640	No Data	Mesyaf-6621		Pending identification
MAR00511	Mezanica	HRV		1	1	507	255	Morchiaio	ITA	Molecular variant and possible synonymous of Morchiaio
MAR0049	Mignolo	ITA		1	1	583	336	Mignolo1	ITA
MAR0046	Mignolo Cerretano	ITA		1	1	415	258	Mignolo Cerretano1	ITA
MAR00634	Minekiri	SYR		1	1	657	257	Minekiri1	SYR
COR001133	Mision de San Vicente	MEX		1	1	407	162	Picholine Marocaine	MOR	Synonymous of Picholine marocaine
COR000708	Mision Moojeski	USA		1	1	52	61	Mision Moojeski1	USA
COR000716	Mision Nieland	USA		1	1	407	162	Picholine Marocaine	MOR	Synonymous of Picholine Marocaine
MAR00403	Misnica	SLV		1	1	484	272	Nocellara del Belice	ITA	Molecular variant and possible synonymous of Nocellara del Belice
COR001079	Mixani	ALB		1	1	215	181	Mixani12	ALB
MAR00614	Mohazam Abou Satl	SYR		1	1	654	270	Mohazam Abou Satl1	SYR
COR000864	Mollar Basto	SP		1	1	258	46	Mollar Basto1	SP
COR000440	Mollar de Cieza	SP	5	5	1	181	187	Mollar de Cieza12	SP
COR000450						181	187
COR000544						181	187
COR000612						181	187
MAR00348						181	187			Similar as Mollar de Cieza cultivar in WOGBC
COR000085	Moraiolo	ITA	3	3	2	34	201	Moraiolo12	ITA
MAR00119						34	201			Similar as Moraiolo cultivar in WOGBC
MAR0052						458	201			Molecular variant of Moraiolo
COR000086	Moraiolo T. Corsini	ITA		1	1	35	201	Moraiolo	ITA	Molecular variant and synonymous of Moraiolo
MAR0051	Morcaio	ITA		1	1	34	201	Moraiolo	ITA	Possible synonymous of Moraiolo
MAR00117	Morchiaio	ITA		2	2	506	255	Morchiaio1	ITA
MAR0048						505	255			Molecular variant of Morchiaio
MAR0067	Morchione	ITA		1	1	584	99	Morchione1	ITA
MAR0045	Morcone	ITA		1	1	585	335	Morcone1	ITA
COR000349	Morejona	SP	2	2	1	190	210	Cerezuela	SP	Molecular variant and synonymous of Cerezuela
MAR00349						190	210
MAR00372	Morello a punta	ITA		1	1	586	279	Morello a punta1	ITA
MAR00121	Moresca	ITA		1	1	480	242	Moresca1	ITA
COR000017	Morisca	SP	2	2	1	282	32	Morisca12	SP
MAR00254						454	32			Molecular variant of Morisca
COR000740	Morisca de Mancor	SP		1	1	240	85	Morisca de Mancor1	SP
COR000270	Morona	SP		2	1	274	70	Morona12	SP
COR000368						274	70
COR000224	Morrut	SP	3	3	2	409	54	Morrut12	SP
MAR00350						409	54			Similar as Morrut cultivar in WOGBC
COR000607						122	No Data	Morrut-6071		Detected error, the accession did not match its putative cultivar
MAR00373	Mortellino	ITA		1	1	661	314	Mortellino1	ITA
MAR00645	Munkar Kak	SYR		1	1	660	10	Zael Al Muhra	SYR	Possible synonymous of Zael Al Muhra
COR000158	Nabali	ISR		2	2	143	61	Gordal de Granada	SP	Molecular variant and synonymous of Gordal de Granada
COR000341						142	61
MAR00128	Nasitana Frutto Grosso	ITA		1	1	587	349	Nasitana Frutto Grosso1	ITA
COR000857	Nasuhi	ISR		1	1	125	No Data	Nasuhi1	ISR
MAR00283	Neb Jmel	TUN		2	2	647	284	Neb Jmel-2831	TUN
MAR00452		DZA				517	302	Neb J'mel-4521	DZA
COR001075	Negral de Sabiñan	SP	2	2	2	36	71	Negral de Sabiñan1	SP
MAR00255						544	70	Negral de Sabiñan-2551		Detected error, the accession did not match its putative cultivar as in WOGBC
COR000793	Negrillo de Andujar	SP		1	1	373	95	Villalonga	SP	Detected error, the accession did not match its putative cultivar
COR000027	Negrillo de Arjona	SP	2	2	1	191	186	Negrillo de Arjona12	SP
MAR00256						191	186			Similar as Negrillo de Arjona cultivar in WOGBC
COR000301	Negrillo de Estepa	SP	2	2	1	210	207	Negrillo de Estepa12	SP
MAR00351						210	207			Similar as Negrillo de Estepa cultivar in WOGBC
COR000411	Negrillo de Iznalloz	SP	2	2	1	381	185	Negrillo de Iznalloz12	SP
MAR00352						381	185			Similar as Negrillo de Iznalloz cultivar in WOGBC
COR000355	Negrillo de la Carlota	SP		1	1	154	185	Negrillo de la Carlota12	SP
COR000410	Negrillo Redondo	SP	2	2	1	131	213	Negrillo Redondo12	SP
MAR00257						131	213			Similar as Negrillo Redondo cultivar in WOGBC
COR000123	Negrinha	SP	2	2	2	170	185	Manzanilla Cacereña	SP	Molecular variant and synonymous of Manzanilla Cacereña
MAR00209		PRT				406	185
MAR00210	Negrita	PRT		1	1	620	284	Negrita1	PRT
COR000750	Negro del Carpio	SP		1	1	347	70	Negro del Carpio12	SP
MAR00124	Nera di Gonnos	ITA		1	1	675	249	Confetto	ITA	Molecular variant and synonymous of Confetto
MAR00125	Nera di Oliena	ITA		1	1	137	55	Itrana	ITA	Synonymous of Itrana
MAR00123	Nerba	ITA		1	1	588	4	Nerba1	ITA
MAR00122	Nerba Catanese	ITA		1	1	469	242	Moresca	ITA	Molecular variant and synonymous of Moresca
COR000044	Nevadillo Blanco de Jaén	SP		1	1	257	59	Nevadillo Blanco de Jaén1	SP
COR001132	Nevadillo de San Vicente	MEX		1	1	261	177	Lechín de Sevilla	SP	Detected error, the accession did not match its putative cultivar
COR000335	Nevadillo de Santisteban Pto	SP		2	2	362	70	Nevadillo de Santisteban Pto12	SP
COR000335						305	No Data	Olivo de Maura		Detected error, the accession did not match its putative cultivar
COR000037	Nevadillo Negro de Jaén	SP		2	1	368	186	Negrillo de Arjona	SP	Detected error, the accessions did not match its putative cultivar , Molecular variant of Negrillo de Arjona
COR000045						368	186
COR001128	Nevadillo Valle las Palmeras	MEX		1	1	261	177	Lechín de Sevilla	SP	Detected error, the accession did not match its putative cultivar
COR000306	Nevado Azul	SP	3	3	1	359	4	Nevado Azul12	SP
COR000307						359	4
MAR00354						359	4			Similar as Nevado Azul cultivar in WOGBC
COR000305	Nevado Basto	SP		1	1	139	28	Nevado Basto12	SP
COR001487	Nevado Fino	SP		1	1	358	No Data	Pajarera	SP	Detected error, the accession did not match its putative cultivar
COR000773	Nevado Rizado	SP	2	2	1	141	187	Nevado Rizado12	SP
MAR00355						141	187			Similar as Nevado Rizado cultivar in WOGBC
MAR00129	Nocellara del Belice	ITA		2	2	489	272	Nocellara del Belice1	ITA
MAR0013						487	272			Molecular variant of Nocellara del Belice
MAR00126	Nocellara Etnea	ITA		2	1	676	20	Nocellara Etnea1	ITA
MAR00127						676	20
MAR00131	Nocellara Messinese	ITA		2	2	671	249	Confetto	ITA	Detected error, molecular variant of Confetto
MAR0019						485	272	Nocellara del Belice		Molecular variant and possible synonymous of Nocellara del Belice
MAR0008	Nociara	ITA		2	1	677	138	Nociara1	ITA
MAR00130						677	138
COR000860	Novo	ISR		1	1	227	192	Uovo di Piccione	ITA	Molecular variant and synonymous of Uovo di Piccione
COR000706	Oblica	HRV	2	2	1	173	73	Oblica12	HRV
MAR00507						173	268	Lumbardeska		Detected error, the accession did not match its putative cultivar as in WOGBC
COR000210	Oblonga	ITA		1	1	83	172	Frantoio	ITA	Molecular variant of Frantoio and synonymous of Frantoio
COR000025	Ocal	SP	8	8	4	178	106	Ocal-251	SP	Detected error, the accession did not match its putative cultivar
COR000261						330	20	Ocal12
COR000282						332	20			Molecular variant of Ocal
COR000327						332	20			Molecular variant of Ocal
COR000378						332	20			Molecular variant of Ocal
COR000525						332	20			Molecular variant of Ocal
MAR00258						332	20			Similar as Ocal cultivar in WOGBC
COR000427						300	187	Ocal-4271		Detected error, the accession did not match its putative cultivar
MAR00134	Ogliarola del Bradano	ITA		1	1	589	120	Ogliarola del Bradano1	ITA
MAR00133	Ogliarola del Vulture	ITA		1	1	599	285	Ogliarola del Vulture1	ITA
COR000413	Ojo de Liebre	SP	2	2	1	138	165	Ojo de Liebre12	SP
MAR00259						138	165			Similar as Ojo de Liebre cultivar in WOGBC
COR000878	Ojúa	SP		1	1	179	187	Mollar de Cieza	SP	Molecular variant and synonymous of Mollar de Cieza
MAR00509	Oleaster	HRV		1	1	661	106	Olivastra di Montalcino	ITA	Possible synonymous of Olivastra di Montalcino
MAR00132	Olieddu	ITA		1	1	462	170	Bosana	ITA	Molecular variant and possible synonymous of Bosana
MAR00375	Olivastra di Montalcino	ITA		1	1	661	106	Olivastra di Montalcino1	ITA
MAR0072	Olivastra di Populonia	ITA		1	1	590	339	Olivastra di Populonia1	ITA
MAR0074	Olivastra Seggianese	ITA		1	1	661	106	Olivastra di Montalcino	ITA	Synonymous of Olivastra di Montalcino
MAR00192	Olivière	FRA		1	1	431	174	Kalokerida	GRC	Molecular variant, possible synonymous of Kalokerida
COR000797	Olivo de Mancha Real	SP	2	2	1	366	2	Olivo de Mancha Real12	SP
MAR00260						366	2			Similar as Olivo de Mancha Real cultivar in WOGBC
COR000309	Olivo de Maura	SP		1	1	305	47	Olivo de Maura1	SP
MAR00165	Olivo del Mulino	ITA		1	1	591	67	Olivo del Mulino1	ITA
MAR0034	Olivo di Casavecchia	ITA		1	1	592	263	Olivo di Casavecchia1	ITA
MAR0093	Olivo di Castiglione	ITA		1	1	470	242	Moresca	ITA	Molecular variant and synonymous of Moresca
MAR00136	Olivo di Mandanici	ITA		1	1	593	259	Olivo di Mandanici1	ITA
MAR0069	Olivo di San Lorenzo	ITA		1	1	594	188	Olivo di San Lorenzo1	ITA
COR000759	Olivo Macho de Guadix	SP		1	1	317	31	Verdial de Badajoz	SP	Detected error, the accession did not match its putative cultivar, Molecular variant of Verdial de Badajoz
COR000338	Olivo Macho de Santisteban Pto	SP	2	2	1	164	36	Picual	SP	Molecular variant and synonymous of Picual
MAR00261						164	36
MAR00536	Unkown-OMDZ	MOR		1	1	289	236	Gordale Sevillana	SP
MAR0073	Ornellaia	ITA		1	1	685	4	Ornellaia1	ITA
MAR00537	Unkown-OT2	MOR		1	1	614	311	Unkown-OT2-5371	MOR
MAR0001	Ottobratica	ITA		1	1	595	325	Ottobratica1	ITA
COR000114	Ouslati	TUN		1	1	214	126	Ouslati12	TUN
MAR00538	Unkown-OZ1	MOR		1	1	653	312	Unkown-OZ1-5381	MOR
MAR00539	Unkown-OZ2	MOR		1	1	653	312	Unkown-OZ1-538	MOR
COR000771	Pajarera	SP		1	1	358	No Data	Pajarera1	SP
COR000026	Pajarero	SP		1	1	351	19	Pajarero12	SP
MAR00330	Paliometocho	CYP		1	1	272	153	Beladi	LBN	Possible synonymous of Beladi
MAR00161	Palma	ITA		1	1	462	170	Bosana	ITA	Molecular variant and synonymous of Bosana
COR000661	Palomar	SP	2	2	1	213	183	Palomar12	SP
MAR00262						213	183			Similar as Palomar cultivar in WOGBC
COR000369	Palomillo	SP		1	1	130	199	Rechino	SP	Synonymous of Rechino
MAR00159	Paschixedda	ITA		1	1	137	55	Itrana	ITA	Synonymous of Itrana
MAR00158	Passulunara	ITA		1	1	488	24	Passulunara1	ITA
COR000649	Patronet	SP	2	2	1	241	141	Patronet12	SP
MAR00263						241	141			Similar as Patronet cultivar in WOGBC
COR000272	Pavo	SP	2	2	2	348	1	Pavo12	SP
MAR00264						361	205	Chorruo		Detected error, the accession did not match its putative cultivar as in WOGBC
COR000421	Pecoso	SP		1	1	349	45	Pecoso	SP	Possible synonymous of Pico Limón (pending autentification)
COR000087	Pendolino	ITA	4	4	4	237	159	Pendolino12	ITA
MAR00162						596	354	Pendolino-1621		Detected error, the accession did not match its putative cultivar as in WOGBC
MAR0055						658	286	Americano		Detected error, the accession did not match its putative cultivar as in WOGBC
COR001161						228	224	Redondilla de Logroño	SP	Detected error, the accession did not match its putative cultivar
COR000562	Pequeña de Casas Ibañez	SP		1	1	1	131	Pequeña de Casas Ibañez12	SP
COR001073	Perafort	SP		1	1	45	225	Perafort1	SP
COR001170	Peranzana	ITA		1	1	217	170	Bosana12	ITA	Synonymous of Bosana
COR000024	Perillo de Jaén	SP		1	1	140	140	Callosina	SP	Detected error, the accession did not match its putative cultivar , Molecular variant of Callosina
MAR00331	Peristerona	CYP		2	2	436	153	Beladi	LBN	Detected error, molecular variant of Beladi
MAR00332						479	61	Kato Drys	CYP	Molecular variant and possible synonymous of Kato Drys
MAR0056	Pesciatino	ITA		1	1	663	274	Rossellino	ITA	Possible synonymous of Rossellino
MAR0058	Piangente	ITA		1	1	597	337	Piangente1	ITA
COR000070	Picholine	FRA	3	3	2	73	143	Picholine12	FRA
MAR00196						74	143			Molecular variant of Picholine
MAR00156		ITA				74	143
COR000101	Picholine Marocaine	MOR	4	4	1	407	162	Picholine Marocaine12	MOR
COR001479						407	162
MAR00540						407	162			Similar as Picholine Marocaine cultivar in WOGBC
MAR00541						407	162
COR001471	Picholine Red	FRA		1	1	74	143	Picholine	FRA	Detected error, the accession did not match its putative cultivar , Molecular variant of Picholine
COR000273	Pico Limón	SP		2	1	349	45	Pico Limón12	SP
COR000529						349	45
COR000371	Pico Limón de Grazalema	SP	2	2	1	283	27	Pico Limón de Grazalema12	SP
MAR00265						283	27			Similar as Pico Limón de Grazalema cultivar in WOGBC
COR000009	Picual	SP	5	6	4	146	36	Picual12	SP
COR000662						146	36
MAR00267						146	36			Similar as Picual cultivar in WOGBC
COR000009						84	No Data	Picual-91		Detected error, the accession did not match its putative cultivar
COR000303						349	45	Pico Limón		Detected error, the accession did not match its putative cultivar
COR001470						149	No Data	Picual-14701		Detected error, the accession did not match its putative cultivar
COR000798	Picual de Almería	SP		1	1	185	43	Picual de Almería12	SP
COR000354	Picual de Estepa	SP		1	1	333	20	Ocal	SP	Detected error, the accession did not match its putative cultivar , Molecular variant of Ocal
COR000312	Picual de Hoja Clara	SP	3	4	2	317	31	Verdial de Badajoz	SP	Detected error, the accession did not match its putative cultivar , Molecular variant of Verdial de Badajoz
COR000312						147	36	Picual		Molecular variant and synonymous of Picual
COR001162						317	31	Verdial de Badajoz		Detected error, the accession did not match its putative cultivar , Molecular variant of Verdial de Badajoz
MAR00266						317	31	Verdial de Badajoz
COR000313	Picual de Hoja Oscura	SP		1	1	146	36	Picual	SP	Synonymous of Picual
COR000003	Picudo	SP	2	2	1	352	4	Picudo12	SP
MAR00356						352	4			Similar as Picudo cultivar in WOGBC
COR000276	Picudo Blanco de Estepa	SP		1	1	128	61	Picudo Blanco de Estepa1	SP
COR000316	Picudo de Fruto Rojo	SP		1	1	353	4	Picudo	SP	Molecular variant and synonymous of Picudo
COR000748	Picudo de Montoro	SP		1	1	298	157	Varudo	SP	Molecular variant and synonymous of Varudo
MAR00157	Pidicuddara	ITA		1	1	598	274	Pidicuddara1	ITA
MAR00180	Pikrolia	GRC		1	1	552	358	Pikrolia1	GRC
COR000969	Piñonera	SP		1	1	76	189	Piñonera-761	SP	Detected error, the accession did not match its putative cultivar
MAR00163	Pizzo di corvo	ITA		1	1	417	271	Giarraffa	ITA	Molecular variant and synonymous of Giarraffa
COR000705	Plementa Bjelica	HRV		1	1	405	195	Plementa Bjelica12	HRV
MAR00501	Plominka	HRV		1	1	466	209	Buga	HRV	Molecular variant and synonymous of Buga
COR001130	Polinizador	MEX		1	1	40	92	Polinizador1	MEX
COR001085	Pulazeqin	ALB		1	1	137 12	104	Pulazeqin1	ALB
MAR0057	Punteruolo	ITA		1	1	25	147	Chetoui	TUN	Detected error
MAR0054	Puntino	ITA		1	1	83	172	Frantoio	ITA	Molecular variant and possible synonymous of Frantoio
MAR00499	Puntoza	HRV		1	1	524	64	Puntoza1	HRV
COR000693	Rachati	GRC	2	2	2	119 1	229	Rachati1	GRC
MAR00181						553	359	Rachati-1811		Detected error, the accession did not match its putative cultivar as in WOGBC
COR000418	Racimal	SP	2	3	2	301	226	Machorrón	SP	Detected error, the accession did not match its putative cultivar
COR000418						250	166	Racimal12
MAR00268						250	166			Similar as Racimal cultivar in WOGBC
COR000034	Racimal de Jaén	SP		1	1	246	175	Racimal de Jaén1	SP
COR000277	Rapasayo	SP	2	2	1	92	164	Rapasayo12	SP
MAR00357						92	164			Similar as Rapasayo cultivar in WOGBC
MAR00140	Ravece	ITA		1	1	425	83	Ravece1	ITA
MAR0063	Razzaio	ITA		1	1	600	254	Razzaio1	ITA
MAR0061	Razzo	ITA		1	1	83	172	Frantoio	ITA	Molecular variant and synonymous of Frantoio
COR000177	Razzola	ITA		1	1	400	172	Frantoio	ITA	Molecular variant of Frantoio and synonymous of Frantoio
COR000049	Real Sevillana	SP		1	1	182	14	Real Sevillana1	SP
COR000372	Rechino	SP	2	2	1	130	199	Rechino12	SP
MAR00269						130	199			Similar as Rechino cultivar in WOGBC
MAR00211	Redondal	PRT		1	1	621	364	Redondal1	PRT
COR000127	Redondil	PRT		2	2	323	84	Manzanilla de Sevilla	SP	Molecular variant and synonymous of Manzanilla de Sevilla
COR000876		SP				327	84
COR000365	Redondilla de Grazalema	SP		1	1	262	231	Redondilla de Grazalema1	SP
COR000016	Redondilla de Logroño	SP		1	1	228	224	Redondilla de Logroño12	SP
COR000966	Reixonenca	SP		1	1	118	108	Reixonenca1	SP
MAR00588	Remmani	LBN		1	1	421	369	Remmani1	LBN
MAR00411	R'khami	TUN		1	1	652	288	Dressi	TUN	Possible synonymous of Dressi
MAR00543	Ronde de la Ménara	MOR		1	1	416	351	Ronde de la Ménara1	MOR
MAR00428	Ronde de Miliana	DZA		1	1	465	273	Ronde de Miliana1	DZA
COR000088	Rosciola	ITA		1	1	38	122	Rosciola12	ITA
MAR0059	Rosino	ITA		1	1	663	274	Rossellino	ITA	Synonymous of Rossellino
MAR0060	Rossellino	ITA		1	1	663	274	Rossellino1	ITA
MAR00379	Rossellino Cerretano	ITA		1	1	601	265	Rossellino Cerretano1	ITA
MAR0062	Rossello	ITA		1	1	497	254	Rossello1	ITA
MAR00139	Rotondella	ITA		1	1	494	83	Ravece	ITA	Molecular variant and possible synonymous of Ravece
MAR00444	Rougette de Mitidja	DZA		1	1	632	284	Rougette de Mitidja1	DZA
MAR00575	Roumani Kana	LBN		1	1	442	153	Beladi	LBN	Molecular variant and possible synonymous of Beladi
COR001139	Rowghani	IRA		1	1	64	91	Rowghani12	IRA
COR000047	Royal de Calatayud	SP		2	2	31	179	Royal de Calatayud-471	SP	Detected error, the accession did not match its putative cultivar
COR000965						232	180	Royal de Calatayud12
COR000390	Royal de Cazorla	SP	2	2	1	284	18	Royal de Cazorla12	SP
MAR00270						284	18			Similar as Royal de Cazorla cultivar in WOGBC
COR000962	Royal de Sabiñan	SP		1	1	37	88	Royal de Sabiñan1	SP
COR000806	Royal de Villena	SP		1	1	249	60	Alfafara	SP	Molecular variant and Synonymous of Alfafara
COR000717	S. George Greys	USA		1	1	261	177	Lechín de Sevilla	SP	Detected error, the accession did not match its putative cultivar
COR000665	Sabatera	SP	2	2	1	53	216	Sabatera12	SP
MAR00271						53	216			Similar as Sabatera cultivar in WOGBC
COR000142	Safrawi	SYR	4	4	4	285	17	Cirujal	SP	Detected error, the accession did not match its putative cultivar , Molecular variant of Cirujal
COR001112						48	17			Detected error, the accession did not match its putative cultivar , Molecular variant of Cirujal
COR001116						294	78	Safrawi1	SYR
MAR00608						229	206	Gemlik	TUR	Detected error, the accession did not match its putative cultivar as in WOGBC
COR000348	Salgar Redondo	SP		1	1	247	96	Salgar Redondo1	SP
MAR0071	Salicino	ITA		1	1	602	338	Salicino1	ITA
COR000073	Salonenque	FRA	2	2	1	383	75	Salonenque12	FRA
MAR00197						383	75			Similar as Salonenque cultivar in WOGBC
MAR00404	Samo	SLV		1	1	623	296	Samo1	SLV
MAR00405	Samo Nova Vas	SLV		1	1	173	268	Lumbardeska	HRV	Possible synonymous of Lumbardeska
COR000684	Samsun Tuzlamalik	TUR		1	1	231	206	Gemlik	TUR	Molecular variant and synonymous of Gemlik
MAR00148	San Francesco	ITA		2	2	685	4	Ornellaia	ITA	Detected error
MAR0064						603	262	San Francesco1
MAR0065	San Lazzaro	ITA		1	1	493	172	Frantoio	ITA	Molecular variant and possible synonymous of Frantoio
COR000956	Sandalio	SP		1	1	115	217	Sandalio1	SP
COR000071	Sant Agostino	ITA	2	2	1	63	63	Sant Agostino12	ITA
MAR00146						63	63			Similar as Sant Agostino cultivar in WOGBC
COR000072	Santa Caterina	ITA	3	3	3	288	236	Gordal Sevillana	SP	Molecular variant and synonymous of Gordal Sevillana
MAR0010						482	236			Molecular variant of Santa Caterina
MAR00147						481	236
MAR00145	Santa Martinenga	ITA		1	1	604	367	Santa Martinenga1	ITA
MAR00212	Santulhana	PRT		1	1	455	32	Morisca	SP	Molecular variant and possible synonymous of Morisca
MAR00143	Sassarese	ITA		1	1	464	170	Bosana	ITA	Molecular variant and synonymous of Bosana
MAR00287	Sayali	TUN		1	1	648	321	Sayali1	TUN
COR001056	Sayfi	SYR	2	2	2	277	61	Sayfi1	SYR
MAR00596						393	No Data	Kaissy		Detected error (pending identification)
MAR00492	Sebhawy	EGY		1	1	540	372	Sebhawy1	EGY
COR000893	Selvatico	ITA		2	2	211	No Data	Selvatico1	ITA
COR000893						134	145	Corbella-817	SP	Detected error, the accession did not match its putative cultivar
COR001483	Sevillana	SP		1	1	255	238	Sevillana de Abla	SP	Possible synonymous of Sevillana de Abla (pending autentification)
COR000768	Sevillana de Abla	SP		1	1	255	238	Sevillana de Abla1	SP
COR000593	Sevillano de Jumilla	SP	2	2	1	278	79	Sevillano de Jumilla12	SP
MAR00272						278	79			Similar as Sevillano de Jumilla cultivar in WOGBC
COR000794	Sevillano de Santisteban Pto	SP		1	1	191	186	Negrillo de Arjona	SP	Detected error, the accession did not match its putative cultivar
COR000227	Sevillenca	SP	4	4	2	167	152	Sevillenca12	SP
COR000608						167	152
MAR00358						167	152			Similar as Sevillenca cultivar in WOGBC
COR000656						110	112	Fulla de Salze		Detected error, the accession did not match its putative cultivar
COR000141	Shami	SYR	4	4	4	47	17	Cirujal	SP	Detected error, the accession did not match its putative cultivar , Molecular variant of Cirujal
COR000953						9	103	Chalchali	SYR	Detected error, the accession did not match its putative cultivar , Molecular variant of Chalchali
COR001041						371	62	Shami1
MAR00653						654	270	Mohazam Abou Satl		Detected error, the accession did not match its putative cultivar as in WOGBC
MAR00602	Shami Modabl	SYR		1	1	500	267	Jlot	SYR	Molecular variant and possible synonymous of Jlot
COR001141	Shengeh	IRA		1	1	78	56	Fishomi12	IRA	Detected error, the accession did not match its putative cultivar
COR000119	Sigoise	DZA	2	2	1	407 1	162	Picholine Marocaine	MOR	Molecular variant and synonymous of Picholine Marocaine
MAR00456						407	162
MAR00502	Simjaca	HRV		1	1	525	309	Simjaca1	HRV
COR001174	Sin nombre	ITA		1	1	87	No Data	Sin nombre1	ITA
MAR00498	Sinawy	EGY		1	1	208	162	Picholine marocaine	MOR	Molecular variant and possible synonymous of Picholine marocaine
COR000685	Sinop	TUR		1	1	14	129	Sinop1	TUR
MAR0018	Sinopolese	ITA		1	1	606	No Data	Sinopolese1	ITA	Pending identification
MAR00514	Sitnica	HRV		1	1	507	255	Morchiaio	ITA	Molecular variant and possible synonymous of Morchiaio
MAR00149	Sivigliana da Mensa	ITA		1	1	674	249	Confetto	ITA	Molecular variant and possible synonymous of Confetto
MAR00150	Sivigliana da Olio	ITA		1	1	607	352	Sivigliana da Olio1	ITA
COR000871	Sollana	SP		1	1	21	16	Sollana12	SP
COR000787	Sorani	SYR	2	2	2	90	180	Sorani1	SYR
MAR00600						272	No Data	Beladi	LBN	Detected error, the accession did not match its putative cultivar as in WOGBC (pending identification)
MAR00458	Souidi	DZA		1	1	518	287	Souidi1	DZA
COR001478	Sourani Red	SYR		1	1	271 2	117	Sourani Red1	SYR
MAR00623	Souri	SYR		1	1	419	No Data	Adkam	SYR	Detected error, molecular variant of Adkam (pending identification)
COR000991	Stanboli	SYR	2	2	2	326	84	Manzanilla de Sevilla	SP	Detected error, the accession did not match its putative cultivar , Molecular variant of Manzanilla de Sevilla
MAR00624						143	61	Gordal de Granada		Detected error, the accession did not match its putative cultivar as in WOGBC, molecular variant of Gordal de Granada
MAR00406	Štorta	SLV		1	1	624	9	Štorta1	SLV
MAR00182	Strogylolia	GRC		1	1	672	249	Confetto	ITA	Molecular variant and possible synonymous of Confetto
MAR00663	Sukkare	SYR		1	1	641	No Data	Sukkare1	SYR	Pending identification
MAR00437	Tabelout	DZA		1	1	680	290	Tabelout1	DZA
MAR00432	Takesrit	DZA		1	1	680	290	Tabelout	DZA	Possible synonymous of Tabelout
COR000074	Tanche	FRA	2	4	3	137	55	Itrana	ITA	Detected error, the accession did not match its putative cultivar
COR000074						44	No Data	Tanche-741	FRA	Detected error, the accession did not match its putative cultivar
COR000074						394	98	Tanche12
MAR00198						44	361	Tanche-74		Pending identification
MAR00632	Tarabelsi	SYR		1	1	642	294	Tarabelsi1	SYR
MAR00658	Tebabs	SYR		3	3	657	No Data	Minekiri	SYR	Detected error (pending identification)
MAR00659						419	No Data	Adkam		Detected error, molecular variant of Adkam (pending identification)
MAR00661						543	242	Tebabs1
MAR00427	Teffah	DZA		1	1	519	298	Teffah1	DZA
COR000057	Tempranillo de Calatayud	SP		1	1	397 1	54	Bolvino	SP	Detected error, the accession did not match its putative cultivar , Molecular variant of Bolvino
COR000059	Tempranillo de Lucena	SP	2	2	2	162	70	Hojiblanca	SP	Molecular variant of Hojiblanca
MAR00273						413	157	Varudo		Detected error
COR000561	Tempranillo de Yeste	SP	2	2	2	259	160	Tempranillo de Yeste12	SP
MAR00274						545	54	Tempranillo de Yeste-2741		Detected error, the accession did not match its putative cultivar as in WOGBC
COR000358	Temprano	SP		1	1	391	26	Temprano1	SP
MAR00151	Terza grande	ITA		1	1	137	55	Itrana	ITA	Possible synonymous of Itrana
MAR00152	Terza piccola	ITA		1	1	137	55	Itrana	ITA	Synonymous of Itrana
MAR00184	Throumbolia	GRC		1	1	426	17	Cirujal	SP	Molecular variant and possible synonymous of Cirujal
COR000721	Toffahi	EGY	5	5	5	10	243	Toffahi12	EGY
MAR00486						495	371	Toffahi-4861		Detected error, the accession did not match its putative cultivar as in WOGBC
COR001000		SYR				245	77	Toffahi-10001	SYR	Detected error, the accession did not match its putative cultivar
MAR00621						643	375	Toffahi-6211		Detected error, the accession did not match its putative cultivar as in WOGBC
MAR00650						393	252	Kaissy		Detected error, the accession did not match its putative cultivar as in WOGBC
MAR00154	Tonda Di Cagliari	ITA		1	1	673	249	Confetto	ITA	Synonymous of Confetto
MAR00153	Tonda di Villacidro	ITA		1	1	137	55	Itrana	ITA	Synonymous of Itrana
MAR0012	Tonda Iblea	ITA		1	1	608	329	Tonda Iblea1	ITA
MAR0066	Tondello	ITA		1	1	459	201	Moraiolo	ITA	Molecular variant and possible synonymous of Moraiolo
COR000767	Torcio de Cabra	SP		1	1	313 1	169	Changlot Real	SP	Synonymous of Changlot Real
COR000357	Torcio de Huelma	SP		1	1	141	187	Torcio de Huelma	SP	Possible synonymous of Nevado Rizado (pending autentification)
COR000774	Toruno	SP		2	1	158	89	Toruno1	SP
MAR00290	Tounsi	TUN		2	2	326	84	Manzanilla de Sevilla	SP	Detected error
MAR00461						649	No Data	Tounsi-4611	TUN	Pending identification
MAR00382	Trillo	ITA		1	1	609	295	Trillo1	ITA
COR000992	Trylia	SYR		1	1	312	No Data	Trylia -9921	SYR	Detected error, the accession did not match its putative cultivar
MAR00512	Uljarica	HRV		1	1	667	247	Maiatica di Ferrandina	ITA	Molecular variant and possible synonymous of Maiatica di Ferrandina
COR001149	Ulliri i Bardhe Berat	ALB		1	1	215	181	Mixani	ALB	Synonymous of Mixani
COR001082	Ulliri i Bardhe i Tiranes	ALB		1	1	392	80	Ulliri i Bardhe i Tiranes1	ALB
COR001078	Ulliri i Kuq	ALB		1	1	28	202	Ulliri i Kuq1	ALB
COR000075	Uovo di Piccione	ITA	2	2	1	410	192	Uovo di Piccione12	ITA
MAR00141						410	192			Similar as Uovo di Piccione cultivar in WOGBC
COR000095	Uslu	TUR		1	1	372	10	Uslu12	TUR
MAR00164	Vaddarica	ITA		1	1	610	355	Vaddarica1	ITA
COR000103	Valanolia	GRC		1	1	268	52	Valanolia12	GRC
COR000613	Vallesa	SP		1	1	225	171	Vallesa12	SP
COR000664	Vaneta	SP		1	1	26	113	Vaneta12	SP
COR000749	Varudo	SP	2	2	2	413	157	Varudo12	SP
MAR00275						546	281	Varudo-2751		Detected error, the accession did not match its putative cultivar as in WOGBC
MAR00186	Vasilikada	GRC		1	1	554	360	Vasilikada1	GRC
MAR00515	Velika Lastovka	HRV		1	1	526	310	Velika Lastovka1	HRV
COR000660	Vera	SP	2	2	1	102	86	Vera12	SP
MAR00276						102	86			Similar as Vera cultivar in WOGBC
COR000532	Verdal de Alhama	SP	2	2	1	331	20	Ocal	SP	Molecular variant and synonymous of Ocal
MAR00277						331	20
COR000663	Verdal de Manresa	SP		1	1	136	59	Verdal de Manresa1	SP
COR000394	Verdala	SP	2	2	1	263	146	Verdala12	SP
MAR00278						263	146			Similar as Verdala cultivar in WOGBC
COR000076	Verdale	FRA	2	2	1	328	219	Verdale12	FRA
MAR00199						328	219			Similar as Verdale cultivar in WOGBC
COR000585	Verdalón	SP		1	1	377	187	Mollar de Cieza	SP	Molecular variant and synonymous of Mollar de Cieza
COR000887	Verde Verdelho	PRT		1	1	5	193	Verde Verdelho1	PRT
MAR00213	Verdial Alentejana	PRT		1	1	144	83	Verdial de Huévar	SP	Synonymous of Verdial de Huévar
COR000877	Verdial de Badajoz	SP		3	2	307	31	Verdial de Badajoz12	SP
COR000988						307	31
COR000988						308	31			Molecular variant of Verdial de Badajoz
COR000370	Verdial de Cádiz	SP		1	1	127	35	Verdial de Cádiz12	SP
COR000006	Verdial de Huévar	SP		3	2	144 2	83	Verdial de Huévar12	SP
COR000155						144	83
COR000156						404	83			Molecular variant of Verdial de Huévar
COR000397	Verdial de Montefrío	SP		1	1	163	70	Hojiblanca	SP	Detected error, the accession did not match its putative cultivar , Molecular variant of Hojiblanca
COR000051	Verdial de Vélez-Málaga	SP		2	2	369	138	Verdial de Vélez-Málaga-511	SP	Detected error, the accession did not match its putative cultivar
COR000883						218	210	Verdial de Vélez-Málaga12
MAR00214	Verdial transmontana	PRT		1	1	622	34	Verdial transmontana1	PRT
COR000677	Verdiell	SP	2	2	2	216	125	Verdiell12	SP
MAR00279						216	125			Similar as Verdiell cultivar in WOGBC
COR000036	Verdilla de Calatayud	SP		2	2	397 1	54	Bolvino	SP	Detected error, the accession did not match its putative cultivar , Molecular variant of Bolvino
COR000036						296	184	Habichuelero de Baena		Detected error, the accession did not match its putative cultivar
COR000364	Villalonga	SP		1	1	373	95	Villalonga12	SP
COR001065	Vinyols	SP		1	1	55	228	Vinyols1	SP
MAR00544	Unkown-VS1	MOR		1	1	615	258	Unkown-VS1-5441	MOR
MAR00545	Unkown-VS2	MOR		1	1	668	128	Unkown-VS2-5451	MOR
MAR00546	Unkown-VS3	MOR		1	1	668	128	Unkown-VS2-545	MOR
MAR00547	Unkown-VS5	MOR		1	1	616	313	Unkown-VS5-5471	MOR
MAR00548	Unkown-VS6	MOR		1	1	668	128	Unkown-VS2-545	MOR
COR000725	Wardan	EGY	2	2	2	12	182	Wardan1	EGY
MAR00489						679	276	Baid El Hamam		Detected error, the accession did not match its putative cultivar as in WOGBC
MAR00484	Wateken	EGY		1	1	541	370	Wateken1	EGY
COR000689	Yun Gelebi	TUR		1	1	396	230	Belluti	TUR	Molecular variant and synonymous of Belluti
MAR00505	Žabarka	HRV		1	1	667	247	Maiatica di Ferrandina	ITA	Molecular variant and possible synonymous of Maiatica di Ferrandina
MAR00639	Zael Al Muhra	SYR		1	1	660	10	Zael Al Muhra1	SYR
COR000788	Zaity	SYR	4	6	3	83	172	Frantoio	ITA	Detected error, the accession did not match its putative cultivar , Molecular variant of Frantoio
COR000788						338	No Data	Zaity -7881	SYR	Detected error, the accession did not match its putative cultivar
COR000788						370	196	Zaity12
COR001108						370	196
COR001109						370	196
MAR00603						370	196			Similar as Zaity cultivar in WOGBC
COR000117	Zalmati	TUN	2	2	2	18	116	Zalmati12	TUN
MAR00299						475	323	Zalmati-2991		Detected error, the accession did not match its putative cultivar as in WOGBC
COR001140	Zard	IRA		1	1	309	105	Zard12	IRA
MAR00282	Zarrazi	TUN		1	1	682	278	Giarfara	ITA	Detected error, molecular variant of Giarfara
COR000038	Zarza	SP	2	2	1	261 1	198	Zarza12	SP
MAR00280						261	198			Similar as Zarza cultivar in WOGBC
COR000356	Zarzariega de Orcera	SP		1	1	387	66	Alameño de Montilla	SP	Detected error, the accession did not match its putative cultivar , Molecular variant of Alameño de Montilla
MAR00441	Zeboudj boudoudane	DZA		1	1	520	20	Zeboudj boudoudane1	DZA
MAR00421	Zeletni	DZA		1	1	521	297	Zeletni1	DZA
MAR00556	Zitoune DK	MOR		1	1	407	162	Picholine marocaine	MOR	Synonymous of Picholine marocaine
MAR00392	Zitoune kellal	MOR		1	1	407	162	Picholine marocaine	MOR	Synonymous of Picholine marocaine
MAR00558	Unkown-Zms 1	MOR		1	1	418	20	Ocal	SP	Molecular variant of Ocal
MAR00564	Unkown-ZZ 6	MOR		1	1	447	282	Meslala	SP
% ALB, Albania; DZA, Algeria; ARG, Argentina, CYP, Cyprus; HRV, Croatia; EGY, Egypt; FRA, France; GRC, Greece; ISR, Israel; ITA, Italy; IRA, Iran; LBN, Lebanon; MOR, Morocco; MEX, Mexico; PRT, Portugal; SP, Spain; SYR, Syria; TUN, Tunisia; TUR, Turkey; USA, United States of America.
$ 1identified cultivars, 2authenticated cultivars
# accessions with same SSR and morphological codes showed similar molecular and endocarp's traits profiles
& 1modified code SSR in the WOGBC using 20 SSR markers compared to 33 SSR markers as revelaed by Trujillo et al. (2013), 2duplicated genotypes coming from different countries
£ information related to similarity in SSR and morphologiocal profiles between both collections, detected errors, synonyms between cultivars and molecular variants. Pending identification indicated in cases of the absence of endocarp data
